# Supplementary material for: Genomic study of European Clostridioides difficile ribotype 002/sequence type 8
Source: Microb Genom. 2024 Jul 25;10(7):001270. doi: 10.1099/mgen.0.001270 (PMC11316560; doi:10.1099/mgen.0.001270)
Supplement: Uncited Table S1. [file mgen-10-01270-s002.xlsx]

## Sheet: index
Table S1	An overview of all genomes and their respective metadata
Table S2	Accession numbers of transposons, plasmids and phages used to build the customized mobile genetic elements database
Table S3	Functional Cluster of Orthologous Groups (COG) annotation of pan genes vs core genes vs the accessory genes
Table S4	Detected virulence factors in ST8 / RT 002 genomes with BLASTN against the virulence factor database. The values shown are the percentage of BLAST coverage to the reference sequence in the database.
Table S5	Detected resistence genes in ST8 / RT 002 genomes with AMRfinderplus against the NCBI AMRfinderplus database. The values shown are the percentage of BLAST/HMM coverage to the reference sequence in the database.
Table S6	Detected resistence genes in ST8 / RT 002 genomes with Abricate tool against the NCBI AMRfinderplus database. The values shown are the percentage of BLASTN coverage to the reference sequence in the database.
Table S7	Detected resistence genes in ST8 / RT 002 genomes with Abricate tool against the CARD database. The values shown are the percentage of BLASTN coverage to the reference sequence in the database.
Table S8	Detected resistence genes in ST8 / RT 002 genomes with Abricate tool against the ResFinder database. The values shown are the percentage of BLASTN coverage to the reference sequence in the database.
Table S9	Detected resistence genes in ST8 / RT 002 genomes with Abricate tool against the MEGARES database. The values shown are the percentage of BLASTN coverage to the reference sequence in the database.
Table S10	Detected resistence genes in ST8 / RT 002 genomes with Abricate tool against the ARGANNOT database. The values shown are the percentage of BLASTN coverage to the reference sequence in the database.

## Sheet: S1
Table S1: An overview of all genomes and their respective metadata
Sample-ID	FED-AMR / Enterobase	Institute	Type of Sample - Group	Type of Sample	Year	Country	Continent
19S0260	FED-AMR	FLI	animal	South American camelid	2019	Germany	Europe
19S0262	FED-AMR	FLI	animal	South American camelid	2019	Germany	Europe
19S0264	FED-AMR	FLI	animal	South American camelid	2019	Germany	Europe
22S0350	FED-AMR	INSA	human	human	2014	Portugal	Europe
22S0351	FED-AMR	INSA	human	human	2014	Portugal	Europe
22S0352	FED-AMR	INSA	human	human	2014	Portugal	Europe
22S0353	FED-AMR	INSA	human	human	2015	Portugal	Europe
22S0354	FED-AMR	INSA	human	human	2015	Portugal	Europe
22S0355	FED-AMR	INSA	human	human	2015	Portugal	Europe
22S0356	FED-AMR	INSA	human	human	2015	Portugal	Europe
22S0357	FED-AMR	INSA	human	human	2016	Portugal	Europe
22S0358	FED-AMR	INSA	human	human	2016	Portugal	Europe
22S0359	FED-AMR	INSA	human	human	2016	Portugal	Europe
22S0360	FED-AMR	INSA	human	human	2016	Portugal	Europe
22S0361	FED-AMR	INSA	human	human	2018	Portugal	Europe
22S0362	FED-AMR	INSA	human	human	2018	Portugal	Europe
22S0363	FED-AMR	INSA	human	human	2018	Portugal	Europe
22S0364	FED-AMR	INSA	human	human	2018	Portugal	Europe
22S0366	FED-AMR	INSA	human	human	2019	Portugal	Europe
22S0367	FED-AMR	INSA	human	human	2019	Portugal	Europe
22S0368	FED-AMR	INSA	human	human	2020	Portugal	Europe
22S0369	FED-AMR	INSA	human	human	2019	Portugal	Europe
22S0370	FED-AMR	INSA	human	human	2020	Portugal	Europe
22S0371	FED-AMR	INSA	human	human	2020	Portugal	Europe
22S0372	FED-AMR	INSA	human	human	2020	Portugal	Europe
22S0373	FED-AMR	INSA	human	human	2020	Portugal	Europe
22S0374	FED-AMR	INSA	human	human	2021	Portugal	Europe
22S0375	FED-AMR	INSA	human	human	2021	Portugal	Europe
22S0376	FED-AMR	INSA	human	human	2021	Portugal	Europe
22S0377	FED-AMR	INSA	human	human	2021	Portugal	Europe
22S0378	FED-AMR	INSA	human	human	2021	Portugal	Europe
CLO_AA1422AA	Enterobase		no information	no information		no information	no information
CLO_AA1477AA	Enterobase		no information	no information		no information	no information
CLO_AA1591AA	Enterobase		human	human	2011	United States	North America
CLO_AA1673AA	Enterobase		human	human	2014	United States	North America
CLO_AA1752AA	Enterobase		human	human	2008	Australia	Oceania
CLO_AA2257AA	Enterobase		no information	Laboratory		no information	no information
CLO_AA4508AA	Enterobase		human	human		no information	no information
CLO_AA4628AA	Enterobase		no information	Laboratory		United Kingdom	Europe
CLO_AA4770AA	Enterobase		human	human	2008	United Kingdom	Europe
CLO_AA4773AA	Enterobase		human	human	2008	United Kingdom	Europe
CLO_AA4823AA	Enterobase		human	human	2010	United Kingdom	Europe
CLO_AA5542AA	Enterobase		human	human	2009	United Kingdom	Europe
CLO_AA5850AA	Enterobase		human	human	2009	United Kingdom	Europe
CLO_AA6095AA	Enterobase		human	human	2010	United Kingdom	Europe
CLO_AA6097AA	Enterobase		human	human	2010	United Kingdom	Europe
CLO_AA6326AA	Enterobase		human	human	2011	United Kingdom	Europe
CLO_AA6554AA	Enterobase		human	human	2009	United Kingdom	Europe
CLO_AA9137AA	Enterobase		human	human	2013	China	Asia
CLO_AA9463AA	Enterobase		no information	no information		no information	no information
CLO_BA1112AA	Enterobase		human	human	2014	Denmark	Europe
CLO_BA3701AA	Enterobase		human	human	2017	United Kingdom	Europe
CLO_BA3715AA	Enterobase		no information	no information		Germany	Europe
CLO_BA3730AA	Enterobase		no information	no information		Germany	Europe
CLO_BA4294AA	Enterobase		no information	no information		United Kingdom	Europe
CLO_BA8127AA	Enterobase		human	human	2017	United States	North America
CLO_BA8717AA	Enterobase		human	human	2017	United States	North America
CLO_BA8944AA	Enterobase		human	human	2014	no information	no information
CLO_BA8980AA	Enterobase		human	human	2013	Germany	Europe
CLO_BA8992AA	Enterobase		human	human	2013	Poland	Europe
CLO_BA9046AA	Enterobase		human	human	2013	United Kingdom	Europe
CLO_BA9132AA	Enterobase		human	human	2013	Portugal	Europe
CLO_BA9384AA	Enterobase		human	human	2013	United Kingdom	Europe
CLO_BA9427AA	Enterobase		human	human	2013	Germany	Europe
CLO_BA9504AA	Enterobase		human	human	2013	Romania	Europe
CLO_BA9563AA	Enterobase		human	human	2015	United Kingdom	Europe
CLO_BA9821AA	Enterobase		human	human	2017	United States	North America
CLO_BA9871AA	Enterobase		human	human	2017	United States	North America
CLO_BA9994AA	Enterobase		human	human	2009	Canada	North America
CLO_CA0043AA	Enterobase		human	human	2012	United Kingdom	Europe
CLO_CA0124AA	Enterobase		human	human	2007	Canada	North America
CLO_CA0262AA	Enterobase		human	human	2007	Canada	North America
CLO_CA0266AA	Enterobase		human	human	2007	United States	North America
CLO_CA0315AA	Enterobase		human	human	2008	United Kingdom	Europe
CLO_CA0427AA	Enterobase		human	human	2008	Canada	North America
CLO_CA0445AA	Enterobase		human	human	2007	United Kingdom	Europe
CLO_CA0479AA	Enterobase		human	human	2009	Canada	North America
CLO_CA0496AA	Enterobase		human	human	2012	United Kingdom	Europe
CLO_CA0525AA	Enterobase		human	human	2011	United Kingdom	Europe
CLO_CA0552AA	Enterobase		human	human	2007	Canada	North America
CLO_CA0585AA	Enterobase		human	human	2007	Canada	North America
CLO_CA0766AA	Enterobase		human	human	2007	United Kingdom	Europe
CLO_CA0770AA	Enterobase		human	human	2008	Canada	North America
CLO_CA0780AA	Enterobase		human	human	2007	United Kingdom	Europe
CLO_CA0793AA	Enterobase		human	human	2007	United Kingdom	Europe
CLO_CA1151AA	Enterobase		human	human	2011	United Kingdom	Europe
CLO_CA1239AA	Enterobase		human	human	2013	United Kingdom	Europe
CLO_CA1295AA	Enterobase		human	human	2012	United Kingdom	Europe
CLO_CA1365AA	Enterobase		human	human	2010	United Kingdom	Europe
CLO_CA1384AA	Enterobase		human	human	2010	United Kingdom	Europe
CLO_CA1388AA	Enterobase		human	human	2010	United Kingdom	Europe
CLO_CA1481AA	Enterobase		human	human	2012	United Kingdom	Europe
CLO_CA1796AA	Enterobase		human	human	2010	United Kingdom	Europe
CLO_CA1865AA	Enterobase		human	human	2012	United Kingdom	Europe
CLO_CA1951AA	Enterobase		human	human	2012	United Kingdom	Europe
CLO_CA2090AA	Enterobase		human	human	2011	United Kingdom	Europe
CLO_CA2556AA	Enterobase		human	human	2012	United Kingdom	Europe
CLO_CA2559AA	Enterobase		human	human	2007	United Kingdom	Europe
CLO_CA2806AA	Enterobase		human	human	2010	United Kingdom	Europe
CLO_CA2825AA	Enterobase		human	human	2011	United Kingdom	Europe
CLO_CA2902AA	Enterobase		human	human	2011	United Kingdom	Europe
CLO_CA3019AA	Enterobase		human	human	2010	United Kingdom	Europe
CLO_CA3051AA	Enterobase		human	human	2012	United Kingdom	Europe
CLO_CA3233AA	Enterobase		human	human	2012	United Kingdom	Europe
CLO_CA3235AA	Enterobase		human	human	2011	United Kingdom	Europe
CLO_CA3463AA	Enterobase		human	human	2012	United Kingdom	Europe
CLO_CA3653AA	Enterobase		human	human		United Kingdom	Europe
CLO_CA3745AA	Enterobase		human	human		United Kingdom	Europe
CLO_CA3818AA	Enterobase		human	human		United Kingdom	Europe
CLO_CA3993AA	Enterobase		human	human		United Kingdom	Europe
CLO_CA4044AA	Enterobase		human	human		United Kingdom	Europe
CLO_CA4481AA	Enterobase		human	human		United Kingdom	Europe
CLO_CA4676AA	Enterobase		human	human		United Kingdom	Europe
CLO_CA5055AA	Enterobase		human	human	2013	United Kingdom	Europe
CLO_CA5194AA	Enterobase		human	human	2011	United Kingdom	Europe
CLO_CA5267AA	Enterobase		human	human	2011	United Kingdom	Europe
CLO_CA5405AA	Enterobase		human	human	2013	United Kingdom	Europe
CLO_CA5550AA	Enterobase		human	human	2014	United Kingdom	Europe
CLO_CA5628AA	Enterobase		human	human	2014	United Kingdom	Europe
CLO_CA6100AA	Enterobase		human	human	2014	United Kingdom	Europe
CLO_CA6194AA	Enterobase		human	human	2014	United Kingdom	Europe
CLO_CA9084AA	Enterobase		no information	no information		no information	no information
CLO_CA9134AA	Enterobase		no information	no information		no information	no information
CLO_CA9177AA	Enterobase		no information	no information		no information	no information
CLO_CA9207AA	Enterobase		no information	no information		no information	no information
CLO_CA9278AA	Enterobase		no information	no information		no information	no information
CLO_CA9296AA	Enterobase		no information	no information		no information	no information
CLO_CA9335AA	Enterobase		no information	no information		no information	no information
CLO_CA9339AA	Enterobase		no information	no information		no information	no information
CLO_DA1333AA	Enterobase		no information	no information		United Kingdom	Europe
CLO_DA1864AA	Enterobase		no information	no information		no information	no information
CLO_DA3092AA	Enterobase		human	human	2012	United States	North America
CLO_DA4628AA	Enterobase		human	human	2017	United States	North America
CLO_DA4653AA	Enterobase		human	human	2017	United States	North America
CLO_DA4796AA	Enterobase		human	human	2016	United States	North America
CLO_DA4838AA	Enterobase		human	human	2018	United States	North America
CLO_DA4926AA	Enterobase		human	human	2013	United Kingdom	Europe
CLO_DA4936AA	Enterobase		human	human	2014	United Kingdom	Europe
CLO_DA4943AA	Enterobase		human	human	2009	United Kingdom	Europe
CLO_DA4944AA	Enterobase		human	human	2009	United Kingdom	Europe
CLO_DA5621AA	Enterobase		human	human	2012	United States	North America
CLO_DA6036AA	Enterobase		human	human	2017	United States	North America
CLO_DA6057AA	Enterobase		human	human	2017	United States	North America
CLO_DA6515AA	Enterobase		human	human	2017	United States	North America
CLO_DA7256AA	Enterobase		human	human	2018	United States	North America
CLO_DA7262AA	Enterobase		human	human	2018	United States	North America
CLO_DA7520AA	Enterobase		human	human	2013	Germany	Europe
CLO_DA7567AA	Enterobase		human	human	2013	Germany	Europe
CLO_DA7650AA	Enterobase		human	human	2015	Germany	Europe
CLO_DA7982AA	Enterobase		human	human	2009	Germany	Europe
CLO_DA8056AA	Enterobase		human	human		Germany	Europe
CLO_DA8058AA	Enterobase		human	human		Germany	Europe
CLO_DA8428AA	Enterobase		no information	no information		Germany	Europe
CLO_DA8499AA	Enterobase		human	human	2018	Brazil	South America
CLO_DA8523AA	Enterobase		human	human	2017	South Korea	Asia
CLO_DA9448AA	Enterobase		human	human	2016	Australia	Oceania
CLO_DA9455AA	Enterobase		human	human	2016	Japan	Asia
CLO_DA9461AA	Enterobase		human	human	2016	Japan	Asia
CLO_DA9466AA	Enterobase		human	human	2016	Japan	Asia
CLO_DA9470AA	Enterobase		human	human	2016	Japan	Asia
CLO_DA9471AA	Enterobase		human	human	2016	Japan	Asia
CLO_DA9481AA	Enterobase		human	human	2016	Japan	Asia
CLO_DA9485AA	Enterobase		human	human	2016	Japan	Asia
CLO_DA9491AA	Enterobase		human	human	2016	Japan	Asia
CLO_DA9523AA	Enterobase		human	human	2016	Japan	Asia
CLO_DA9531AA	Enterobase		human	human	2015	Japan	Asia
CLO_DA9542AA	Enterobase		human	human	2015	Japan	Asia
CLO_DA9552AA	Enterobase		human	human	2015	Japan	Asia
CLO_DA9561AA	Enterobase		human	human	2015	Japan	Asia
CLO_DA9585AA	Enterobase		human	human	2015	Japan	Asia
CLO_DA9597AA	Enterobase		human	human	2015	Japan	Asia
CLO_DA9620AA	Enterobase		human	human	2015	Japan	Asia
CLO_DA9627AA	Enterobase		human	human	2015	Japan	Asia
CLO_DA9663AA	Enterobase		human	human	2015	Japan	Asia
CLO_DA9718AA	Enterobase		human	human	2014	Japan	Asia
CLO_DA9720AA	Enterobase		human	human	2014	Japan	Asia
CLO_DA9723AA	Enterobase		human	human	2014	Japan	Asia
CLO_DA9725AA	Enterobase		human	human	2014	Japan	Asia
CLO_DA9729AA	Enterobase		human	human	2014	Japan	Asia
CLO_EA0075AA	Enterobase		human	human	2009	China	Asia
CLO_EA0290AA	Enterobase		human	human	2013	United States	North America
CLO_EA0400AA	Enterobase		environment	wastewater	2014	United Kingdom	Europe
CLO_EA0445AA	Enterobase		environment	wastewater	2014	United Kingdom	Europe
CLO_EA0508AA	Enterobase		human	human	2014	United Kingdom	Europe
CLO_EA0523AA	Enterobase		environment	wastewater	2014	United Kingdom	Europe
CLO_EA0613AA	Enterobase		environment	wastewater	2014	United Kingdom	Europe
CLO_EA0776AA	Enterobase		no information	no information		no information	no information
CLO_EA0884AA	Enterobase		no information	no information		no information	no information
CLO_EA0892AA	Enterobase		no information	no information		no information	no information
CLO_EA0973AA	Enterobase		no information	no information		no information	no information
CLO_EA0977AA	Enterobase		no information	no information		no information	no information
CLO_EA1074AA	Enterobase		no information	no information		no information	no information
CLO_EA1099AA	Enterobase		no information	no information		no information	no information
CLO_EA1119AA	Enterobase		no information	no information		no information	no information
CLO_EA1164AA	Enterobase		no information	no information		no information	no information
CLO_EA1172AA	Enterobase		no information	no information		no information	no information
CLO_EA4561AA	Enterobase		human	human	2020	United Kingdom	Europe
CLO_EA5248AA	Enterobase		human	human	2020	United Kingdom	Europe
CLO_EA5302AA	Enterobase		human	human	2020	United Kingdom	Europe
CLO_EA5376AA	Enterobase		human	human	2013	United States	North America
CLO_EA5387AA	Enterobase		human	human	2013	United States	North America
CLO_EA5473AA	Enterobase		human	human	2013	United States	North America
CLO_EA5481AA	Enterobase		human	human	2014	United States	North America
CLO_EA5484AA	Enterobase		human	human	2012	United States	North America
CLO_EA5516AA	Enterobase		human	human	2015	United States	North America
CLO_EA5593AA	Enterobase		human	human	2015	United States	North America
CLO_EA5755AA	Enterobase		human	human	2017	United States	North America
CLO_EA5891AA	Enterobase		human	human	2014	Slovenia	Europe
CLO_EA5914AA	Enterobase		human	human	2014	Slovenia	Europe
CLO_EA5940AA	Enterobase		environment	Fish	2014	Slovenia	Europe
CLO_EA6054AA	Enterobase		human	human	2014	United Kingdom	Europe
CLO_EA6055AA	Enterobase		human	human	2014	United Kingdom	Europe
CLO_EA6564AA	Enterobase		human	human	2015	no information	no information
CLO_EA6678AA	Enterobase		human	human	2014	no information	no information
CLO_EA6679AA	Enterobase		human	human	2014	no information	no information
CLO_EA6830AA	Enterobase		human	human	2017	no information	no information
CLO_EA6960AA	Enterobase		human	human	2010	no information	no information
CLO_EA7015AA	Enterobase		human	human	2016	United States	North America
CLO_EA7065AA	Enterobase		human	human	2017	United States	North America
CLO_EA7225AA	Enterobase		human	human	2018	United States	North America
CLO_EA7386AA	Enterobase		human	human	2016	United States	North America
CLO_EA7462AA	Enterobase		human	human	2016	United States	North America
CLO_EA7631AA	Enterobase		human	human	2016	United States	North America
CLO_EA8339AA	Enterobase		no information	no information		Germany	Europe
CLO_EA8355AA	Enterobase		no information	no information		Germany	Europe
CLO_EA8382AA	Enterobase		human	human	2016	United States	North America
CLO_EA8384AA	Enterobase		human	human	2016	United States	North America
CLO_EA8389AA	Enterobase		human	human	2016	United States	North America
CLO_EA8400AA	Enterobase		human	human	2016	United States	North America
CLO_EA8430AA	Enterobase		human	human	2017	United States	North America
CLO_EA8431AA	Enterobase		human	human	2016	United States	North America
CLO_EA8835AA	Enterobase		human	human	2015	United Kingdom	Europe
CLO_EA8867AA	Enterobase		human	human	2015	United Kingdom	Europe
CLO_EA9042AA	Enterobase		human	human	2015	United Kingdom	Europe
CLO_EA9064AA	Enterobase		human	human	2015	United Kingdom	Europe
CLO_EA9321AA	Enterobase		human	human	2014	Australia	Oceania
CLO_EA9334AA	Enterobase		human	human	2014	no information	no information
CLO_EA9350AA	Enterobase		human	human	2015	no information	no information
CLO_EA9392AA	Enterobase		human	human	2018	Australia	Oceania
CLO_EA9540AA	Enterobase		human	human	2019	Switzerland	Europe
CLO_EA9562AA	Enterobase		human	human	2020	Switzerland	Europe
CLO_EA9737AA	Enterobase		human	human	2018	Switzerland	Europe
CLO_EA9786AA	Enterobase		human	human	2015	United Kingdom	Europe
CLO_EA9879AA	Enterobase		food	potato	2018	Romania	Europe
CLO_FA1674AA	Enterobase		human	human	2012	United States	North America
CLO_FA1799AA	Enterobase		human	human	2016	United States	North America
CLO_FA1941AA	Enterobase		human	human	2018	United States	North America
CLO_FA2124AA	Enterobase		human	human	2017	United States	North America
CLO_FA2268AA	Enterobase		human	human	2012	United States	North America
CLO_FA2477AA	Enterobase		human	human	2021	United Kingdom	Europe
CLO_FA2555AA	Enterobase		human	human	2021	United Kingdom	Europe
CLO_FA2573AA	Enterobase		human	human	2018	United States	North America
CLO_FA2898AA	Enterobase		human	human	2021	United Kingdom	Europe
CLO_FA2930AA	Enterobase		human	human	2021	United Kingdom	Europe
CLO_FA2938AA	Enterobase		human	human	2021	United Kingdom	Europe
CLO_FA2947AA	Enterobase		human	human	2021	United Kingdom	Europe
CLO_FA3281AA	Enterobase		human	human	2021	United Kingdom	Europe
CLO_FA3282AA	Enterobase		human	human	2021	United Kingdom	Europe
CLO_FA3479AA	Enterobase		human	human	2014	United States	North America
CLO_FA3493AA	Enterobase		human	human	2022	United Kingdom	Europe
CLO_FA3714AA	Enterobase		human	human	2018	United States	North America
CLO_FA3771AA	Enterobase		human	human	2012	United States	North America
CLO_FA3899AA	Enterobase		human	human	2017	United States	North America
CLO_FA3905AA	Enterobase		human	human	2017	United States	North America
CLO_FA4158AA	Enterobase		human	human	2020	United States	North America
CLO_FA4225AA	Enterobase		human	human	2022	United Kingdom	Europe
CLO_FA4295AA	Enterobase		human	human	2019	no information	no information
CLO_FA4322AA	Enterobase		human	human	2020	United States	North America
DSM29687	Enterobase		no information	no information		no information	no information
IP-e-D17MD270	FED-AMR	IP	environment	Manure (Cattle & Chicken)	2017	France	Europe
IP-e-D19MD028	FED-AMR	IP	environment	Manure (Cattle)	2019	France	Europe
IP-e-D19MD036	FED-AMR	IP	environment	Manure (Cattle)	2019	France	Europe
IP-e-D19MD076	FED-AMR	IP	environment	Manure (Cattle & Chicken)	2019	France	Europe
IP-e-D19MD370	FED-AMR	IP	environment	Manure (Cattle)	2020	France	Europe
IP-h-2016-1154	FED-AMR	IP	human	human	2016	France	Europe
IP-h-2017-220	FED-AMR	IP	human	human	2017	France	Europe
IP-h-2017-240	FED-AMR	IP	human	human	2017	France	Europe
NCTC13746	Enterobase		no information	no information		no information	no information
Reference	Reference		no information	no information		no information	no information
RT002-BfR-a1	FED-AMR	BfR	animal	Corn Snake (Faeces)	2018	Germany	Europe
RT002-BfR-e2	FED-AMR	BfR,University of Tartu	environment	Soil (Estonia)	2021	Estonia	Europe
RT002-BfR-e3	FED-AMR	BfR,University of Tartu	environment	Soil (Estonia)	2021	Estonia	Europe
RT002-BfR-f10	FED-AMR	BfR	food	Chicken thigh	2019	Germany	Europe
RT002-BfR-f2	FED-AMR	BfR	food	Chicken Wings	2018	Germany	Europe
RT002-BfR-f3	FED-AMR	BfR	food	Chicken Drumstick	2018	Germany	Europe
RT002-BfR-f4	FED-AMR	BfR	food	Whole Chicken	2018	Germany	Europe
RT002-BfR-f5	FED-AMR	BfR	food	Chicken Wings	2018	Germany	Europe
RT002-BfR-f6	FED-AMR	BfR	food	Chicken Drumstick	2018	Germany	Europe
RT002-BfR-f7	FED-AMR	BfR	food	Whole Chicken	2018	Germany	Europe
RT002-BfR-f8	FED-AMR	BfR	food	Chicken Drumstick	2018	Germany	Europe
RT002-BfR-f9	FED-AMR	BfR	food	Chicken Wings	2018	Germany	Europe
ST8-SSI-h001-16	FED-AMR	SSI	human	human	2016	Denmark	Europe
ST8-SSI-h002-16	FED-AMR	SSI	human	human	2016	Denmark	Europe
ST8-SSI-h003-16	FED-AMR	SSI	human	human	2016	Denmark	Europe
ST8-SSI-h004-18	FED-AMR	SSI	human	human	2018	Denmark	Europe
ST8-SSI-h005-18	FED-AMR	SSI	human	human	2018	Denmark	Europe
ST8-SSI-h006-18	FED-AMR	SSI	human	human	2018	Denmark	Europe
ST8-SSI-h007-19	FED-AMR	SSI	human	human	2019	Denmark	Europe
ST8-SSI-h008-20	FED-AMR	SSI	human	human	2020	Denmark	Europe
ST8-SSI-h009-20	FED-AMR	SSI	human	human	2020	Denmark	Europe
ST8-SSI-h010-20	FED-AMR	SSI	human	human	2020	Denmark	Europe
ST8-SSI-h011-20	FED-AMR	SSI	human	human	2020	Denmark	Europe
ST8-SSI-h012-20	FED-AMR	SSI	human	human	2020	Denmark	Europe
ST8-SSI-h013-21	FED-AMR	SSI	human	human	2021	Denmark	Europe
ST8-SSI-h014-21	FED-AMR	SSI	human	human	2021	Denmark	Europe
ST8-SSI-h015-21	FED-AMR	SSI	human	human	2021	Denmark	Europe
ST8-SSI-h016-21	FED-AMR	SSI	human	human	2021	Denmark	Europe
ST8-SSI-h017-21	FED-AMR	SSI	human	human	2021	Denmark	Europe
ST8-SSI-h018-21	FED-AMR	SSI	human	human	2021	Denmark	Europe
ST8-SSI-h019-21	FED-AMR	SSI	human	human	2021	Denmark	Europe
ST8-SSI-h020-18	FED-AMR	SSI	human	human	2018	Denmark	Europe
ST8-SSI-h022-19	FED-AMR	SSI	human	human	2019	Denmark	Europe
ST8-SSI-h023-19	FED-AMR	SSI	human	human	2019	Denmark	Europe
ST8-SSI-h024-19	FED-AMR	SSI	human	human	2019	Denmark	Europe
ST8-SSI-h025-20	FED-AMR	SSI	human	human	2020	Denmark	Europe
ST8-SSI-h026-20	FED-AMR	SSI	human	human	2020	Denmark	Europe
ST8-SSI-h027-20	FED-AMR	SSI	human	human	2020	Denmark	Europe
ST8-SSI-h028-21	FED-AMR	SSI	human	human	2021	Denmark	Europe
ST8-SSI-h029-21	FED-AMR	SSI	human	human	2021	Denmark	Europe
ST8-SSI-h030-21	FED-AMR	SSI	human	human	2021	Denmark	Europe
ST8-SSI-h031-21	FED-AMR	SSI	human	human	2021	Denmark	Europe
ST8-SSI-h032-21	FED-AMR	SSI	human	human	2021	Denmark	Europe
ST8-SSI-h033-18	FED-AMR	SSI	human	human	2018	Denmark	Europe
ST8-SSI-h034-18	FED-AMR	SSI	human	human	2018	Denmark	Europe
ST8-SSI-h035-18	FED-AMR	SSI	human	human	2018	Denmark	Europe
ST8-SSI-h036-18	FED-AMR	SSI	human	human	2018	Denmark	Europe
ST8-SSI-h037-18	FED-AMR	SSI	human	human	2018	Denmark	Europe
ST8-SSI-h038-18	FED-AMR	SSI	human	human	2018	Denmark	Europe
ST8-SSI-h039-18	FED-AMR	SSI	human	human	2018	Denmark	Europe
ST8-SSI-h040-18	FED-AMR	SSI	human	human	2018	Denmark	Europe
ST8-SSI-h041-18	FED-AMR	SSI	human	human	2018	Denmark	Europe
ST8-SSI-h042-18	FED-AMR	SSI	human	human	2018	Denmark	Europe
ST8-SSI-h043-18	FED-AMR	SSI	human	human	2018	Denmark	Europe
ST8-SSI-h044-18	FED-AMR	SSI	human	human	2018	Denmark	Europe
ST8-SSI-h045-18	FED-AMR	SSI	human	human	2018	Denmark	Europe
ST8-SSI-h046-18	FED-AMR	SSI	human	human	2018	Denmark	Europe
ST8-SSI-h047-18	FED-AMR	SSI	human	human	2018	Denmark	Europe
ST8-SSI-h048-18	FED-AMR	SSI	human	human	2018	Denmark	Europe
ST8-SSI-h049-18	FED-AMR	SSI	human	human	2018	Denmark	Europe
ST8-SSI-h050-18	FED-AMR	SSI	human	human	2018	Denmark	Europe
ST8-SSI-h051-18	FED-AMR	SSI	human	human	2018	Denmark	Europe
ST8-SSI-h052-19	FED-AMR	SSI	human	human	2019	Denmark	Europe
ST8-SSI-h053-19	FED-AMR	SSI	human	human	2019	Denmark	Europe
ST8-SSI-h054-19	FED-AMR	SSI	human	human	2019	Denmark	Europe
ST8-SSI-h055-19	FED-AMR	SSI	human	human	2019	Denmark	Europe
ST8-SSI-h056-19	FED-AMR	SSI	human	human	2019	Denmark	Europe
ST8-SSI-h057-19	FED-AMR	SSI	human	human	2019	Denmark	Europe
ST8-SSI-h058-19	FED-AMR	SSI	human	human	2019	Denmark	Europe
ST8-SSI-h059-19	FED-AMR	SSI	human	human	2019	Denmark	Europe
ST8-SSI-h060-19	FED-AMR	SSI	human	human	2019	Denmark	Europe
ST8-SSI-h061-19	FED-AMR	SSI	human	human	2019	Denmark	Europe
ST8-SSI-h062-19	FED-AMR	SSI	human	human	2019	Denmark	Europe
ST8-SSI-h063-19	FED-AMR	SSI	human	human	2019	Denmark	Europe
ST8-SSI-h064-19	FED-AMR	SSI	human	human	2019	Denmark	Europe
ST8-SSI-h065-19	FED-AMR	SSI	human	human	2019	Denmark	Europe
ST8-SSI-h066-19	FED-AMR	SSI	human	human	2019	Denmark	Europe
ST8-SSI-h067-19	FED-AMR	SSI	human	human	2019	Denmark	Europe
ST8-SSI-h068-19	FED-AMR	SSI	human	human	2019	Denmark	Europe
ST8-SSI-h069-19	FED-AMR	SSI	human	human	2019	Denmark	Europe
ST8-SSI-h070-19	FED-AMR	SSI	human	human	2019	Denmark	Europe
ST8-SSI-h071-19	FED-AMR	SSI	human	human	2019	Denmark	Europe
ST8-SSI-h072-19	FED-AMR	SSI	human	human	2019	Denmark	Europe
ST8-SSI-h074-19	FED-AMR	SSI	human	human	2019	Denmark	Europe
ST8-SSI-h075-19	FED-AMR	SSI	human	human	2019	Denmark	Europe
ST8-SSI-h076-19	FED-AMR	SSI	human	human	2019	Denmark	Europe
ST8-SSI-h077-20	FED-AMR	SSI	human	human	2020	Denmark	Europe
ST8-SSI-h078-20	FED-AMR	SSI	human	human	2020	Denmark	Europe
ST8-SSI-h079-20	FED-AMR	SSI	human	human	2020	Denmark	Europe
ST8-SSI-h080-20	FED-AMR	SSI	human	human	2020	Denmark	Europe
ST8-SSI-h081-20	FED-AMR	SSI	human	human	2020	Denmark	Europe
ST8-SSI-h082-20	FED-AMR	SSI	human	human	2020	Denmark	Europe
ST8-SSI-h083-20	FED-AMR	SSI	human	human	2020	Denmark	Europe
ST8-SSI-h084-20	FED-AMR	SSI	human	human	2020	Denmark	Europe
ST8-SSI-h085-20	FED-AMR	SSI	human	human	2020	Denmark	Europe
ST8-SSI-h086-20	FED-AMR	SSI	human	human	2020	Denmark	Europe
ST8-SSI-h087-21	FED-AMR	SSI	human	human	2021	Denmark	Europe
ST8-SSI-h088-21	FED-AMR	SSI	human	human	2021	Denmark	Europe
ST8-SSI-h089-21	FED-AMR	SSI	human	human	2021	Denmark	Europe
ST8-SSI-h090-21	FED-AMR	SSI	human	human	2021	Denmark	Europe
ST8-SSI-h091-21	FED-AMR	SSI	human	human	2021	Denmark	Europe
ST8-SSI-h092-21	FED-AMR	SSI	human	human	2021	Denmark	Europe
ST8-SSI-h093-21	FED-AMR	SSI	human	human	2021	Denmark	Europe
ST8-SSI-h094-21	FED-AMR	SSI	human	human	2021	Denmark	Europe
ST8-SSI-h095-21	FED-AMR	SSI	human	human	2021	Denmark	Europe
ST8-SSI-h096-21	FED-AMR	SSI	human	human	2021	Denmark	Europe
ST8-SSI-h097-21	FED-AMR	SSI	human	human	2021	Denmark	Europe
ST8-SSI-h098-21	FED-AMR	SSI	human	human	2021	Denmark	Europe
ST8-SSI-h099-21	FED-AMR	SSI	human	human	2021	Denmark	Europe
ST8-SSI-h100-21	FED-AMR	SSI	human	human	2021	Denmark	Europe
ST8-SSI-h101-19	FED-AMR	SSI	human	human	2019	Denmark	Europe
ST8-SSI-h102-21	FED-AMR	SSI	human	human	2021	Denmark	Europe
ST8-SSI-h103-18	FED-AMR	SSI	human	human	2018	Denmark	Europe
ST8-SSI-h104-18	FED-AMR	SSI	human	human	2018	Denmark	Europe
ST8-SSI-h105-18	FED-AMR	SSI	human	human	2018	Denmark	Europe
ST8-SSI-h106-18	FED-AMR	SSI	human	human	2018	Denmark	Europe
ST8-SSI-h107-18	FED-AMR	SSI	human	human	2018	Denmark	Europe
ST8-SSI-h108-18	FED-AMR	SSI	human	human	2018	Denmark	Europe
ST8-SSI-h109-18	FED-AMR	SSI	human	human	2018	Denmark	Europe
ST8-SSI-h110-18	FED-AMR	SSI	human	human	2018	Denmark	Europe
ST8-SSI-h112-18	FED-AMR	SSI	human	human	2018	Denmark	Europe
ST8-SSI-h113-18	FED-AMR	SSI	human	human	2018	Denmark	Europe
ST8-SSI-h114-18	FED-AMR	SSI	human	human	2018	Denmark	Europe
ST8-SSI-h115-19	FED-AMR	SSI	human	human	2019	Denmark	Europe
ST8-SSI-h116-19	FED-AMR	SSI	human	human	2019	Denmark	Europe
ST8-SSI-h117-19	FED-AMR	SSI	human	human	2019	Denmark	Europe
ST8-SSI-h118-20	FED-AMR	SSI	human	human	2020	Denmark	Europe
ST8-SSI-h119-20	FED-AMR	SSI	human	human	2020	Denmark	Europe
ST8-SSI-h120-20	FED-AMR	SSI	human	human	2020	Denmark	Europe
ST8-SSI-h121-20	FED-AMR	SSI	human	human	2020	Denmark	Europe
ST8-SSI-h122-20	FED-AMR	SSI	human	human	2020	Denmark	Europe
ST8-SSI-h123-20	FED-AMR	SSI	human	human	2020	Denmark	Europe
ST8-SSI-h124-20	FED-AMR	SSI	human	human	2020	Denmark	Europe
ST8-SSI-h125-21	FED-AMR	SSI	human	human	2021	Denmark	Europe
ST8-SSI-h126-21	FED-AMR	SSI	human	human	2021	Denmark	Europe
ST8-SSI-h127-21	FED-AMR	SSI	human	human	2021	Denmark	Europe
ST8-SSI-h128-21	FED-AMR	SSI	human	human	2021	Denmark	Europe
ST8-SSI-h129-21	FED-AMR	SSI	human	human	2021	Denmark	Europe
ST8-SSI-h130-21	FED-AMR	SSI	human	human	2021	Denmark	Europe
ST8-SSI-h131-21	FED-AMR	SSI	human	human	2021	Denmark	Europe
ST8-SSI-h132-21	FED-AMR	SSI	human	human	2021	Denmark	Europe
ST8-SSI-h133-18	FED-AMR	SSI	human	human	2018	Denmark	Europe
ST8-SSI-h134-18	FED-AMR	SSI	human	human	2018	Denmark	Europe
ST8-SSI-h135-18	FED-AMR	SSI	human	human	2018	Denmark	Europe
ST8-SSI-h136-18	FED-AMR	SSI	human	human	2018	Denmark	Europe
ST8-SSI-h137-18	FED-AMR	SSI	human	human	2018	Denmark	Europe
ST8-SSI-h138-18	FED-AMR	SSI	human	human	2018	Denmark	Europe
ST8-SSI-h139-18	FED-AMR	SSI	human	human	2018	Denmark	Europe
ST8-SSI-h140-18	FED-AMR	SSI	human	human	2018	Denmark	Europe
ST8-SSI-h142-18	FED-AMR	SSI	human	human	2018	Denmark	Europe
ST8-SSI-h143-19	FED-AMR	SSI	human	human	2019	Denmark	Europe
ST8-SSI-h144-19	FED-AMR	SSI	human	human	2019	Denmark	Europe
ST8-SSI-h145-19	FED-AMR	SSI	human	human	2019	Denmark	Europe
ST8-SSI-h146-19	FED-AMR	SSI	human	human	2019	Denmark	Europe
ST8-SSI-h147-19	FED-AMR	SSI	human	human	2019	Denmark	Europe
ST8-SSI-h148-19	FED-AMR	SSI	human	human	2019	Denmark	Europe
ST8-SSI-h149-20	FED-AMR	SSI	human	human	2020	Denmark	Europe
ST8-SSI-h150-20	FED-AMR	SSI	human	human	2020	Denmark	Europe
ST8-SSI-h151-20	FED-AMR	SSI	human	human	2020	Denmark	Europe
ST8-SSI-h152-20	FED-AMR	SSI	human	human	2020	Denmark	Europe
ST8-SSI-h153-20	FED-AMR	SSI	human	human	2020	Denmark	Europe
ST8-SSI-h154-21	FED-AMR	SSI	human	human	2021	Denmark	Europe
ST8-SSI-h155-21	FED-AMR	SSI	human	human	2021	Denmark	Europe
ST8-SSI-h156-21	FED-AMR	SSI	human	human	2021	Denmark	Europe
ST8-SSI-h157-21	FED-AMR	SSI	human	human	2021	Denmark	Europe
ST8-SSI-h158-21	FED-AMR	SSI	human	human	2021	Denmark	Europe
ST8-SSI-h159-21	FED-AMR	SSI	human	human	2021	Denmark	Europe
ST8-SSI-h160-21	FED-AMR	SSI	human	human	2021	Denmark	Europe
ST8-SSI-h161-21	FED-AMR	SSI	human	human	2021	Denmark	Europe
ST8-SSI-h162-21	FED-AMR	SSI	human	human	2021	Denmark	Europe
ST8-SSI-h163-21	FED-AMR	SSI	human	human	2021	Denmark	Europe
ST8-SSI-h164-21	FED-AMR	SSI	human	human	2021	Denmark	Europe
ST8-SSI-h165-21	FED-AMR	SSI	human	human	2021	Denmark	Europe
ST8-SSI-h166-18	FED-AMR	SSI	human	human	2018	Denmark	Europe
ST8-SSI-h167-18	FED-AMR	SSI	human	human	2018	Denmark	Europe
ST8-SSI-h168-18	FED-AMR	SSI	human	human	2018	Denmark	Europe
ST8-SSI-h170-18	FED-AMR	SSI	human	human	2018	Denmark	Europe
ST8-SSI-h171-21	FED-AMR	SSI	human	human	2021	Denmark	Europe
ST8-SSI-h172-21	FED-AMR	SSI	human	human	2021	Denmark	Europe
ST8-SSI-h173-21	FED-AMR	SSI	human	human	2021	Denmark	Europe
ST8-SSI-h174-18	FED-AMR	SSI	human	human	2018	Denmark	Europe
ST8-SSI-h175-18	FED-AMR	SSI	human	human	2018	Denmark	Europe
ST8-SSI-h176-18	FED-AMR	SSI	human	human	2018	Denmark	Europe
ST8-SSI-h177-18	FED-AMR	SSI	human	human	2018	Denmark	Europe
ST8-SSI-h178-18	FED-AMR	SSI	human	human	2018	Denmark	Europe
ST8-SSI-h179-18	FED-AMR	SSI	human	human	2018	Denmark	Europe
ST8-SSI-h180-18	FED-AMR	SSI	human	human	2018	Denmark	Europe
ST8-SSI-h182-18	FED-AMR	SSI	human	human	2018	Denmark	Europe
ST8-SSI-h183-18	FED-AMR	SSI	human	human	2018	Denmark	Europe
ST8-SSI-h184-18	FED-AMR	SSI	human	human	2018	Denmark	Europe
ST8-SSI-h185-19	FED-AMR	SSI	human	human	2019	Denmark	Europe
ST8-SSI-h186-19	FED-AMR	SSI	human	human	2019	Denmark	Europe
ST8-SSI-h187-19	FED-AMR	SSI	human	human	2019	Denmark	Europe
ST8-SSI-h188-19	FED-AMR	SSI	human	human	2019	Denmark	Europe
ST8-SSI-h189-19	FED-AMR	SSI	human	human	2019	Denmark	Europe
ST8-SSI-h190-19	FED-AMR	SSI	human	human	2019	Denmark	Europe
ST8-SSI-h191-19	FED-AMR	SSI	human	human	2019	Denmark	Europe
ST8-SSI-h192-19	FED-AMR	SSI	human	human	2019	Denmark	Europe
ST8-SSI-h193-19	FED-AMR	SSI	human	human	2019	Denmark	Europe
ST8-SSI-h194-19	FED-AMR	SSI	human	human	2019	Denmark	Europe
ST8-SSI-h195-19	FED-AMR	SSI	human	human	2019	Denmark	Europe
ST8-SSI-h196-19	FED-AMR	SSI	human	human	2019	Denmark	Europe
ST8-SSI-h197-19	FED-AMR	SSI	human	human	2019	Denmark	Europe
ST8-SSI-h198-19	FED-AMR	SSI	human	human	2019	Denmark	Europe
ST8-SSI-h199-19	FED-AMR	SSI	human	human	2019	Denmark	Europe
ST8-SSI-h200-19	FED-AMR	SSI	human	human	2019	Denmark	Europe
ST8-SSI-h201-20	FED-AMR	SSI	human	human	2020	Denmark	Europe
ST8-SSI-h203-20	FED-AMR	SSI	human	human	2020	Denmark	Europe
ST8-SSI-h204-20	FED-AMR	SSI	human	human	2020	Denmark	Europe
ST8-SSI-h205-20	FED-AMR	SSI	human	human	2020	Denmark	Europe
ST8-SSI-h206-20	FED-AMR	SSI	human	human	2020	Denmark	Europe
ST8-SSI-h207-21	FED-AMR	SSI	human	human	2021	Denmark	Europe
ST8-SSI-h208-21	FED-AMR	SSI	human	human	2021	Denmark	Europe
ST8-SSI-h209-21	FED-AMR	SSI	human	human	2021	Denmark	Europe
ST8-SSI-h210-21	FED-AMR	SSI	human	human	2021	Denmark	Europe
ST8-SSI-h211-21	FED-AMR	SSI	human	human	2021	Denmark	Europe
ST8-SSI-h213-21	FED-AMR	SSI	human	human	2021	Denmark	Europe
ST8-SSI-h214-21	FED-AMR	SSI	human	human	2021	Denmark	Europe
ST8-SSI-h215-21	FED-AMR	SSI	human	human	2021	Denmark	Europe
ST8-SSI-h216-21	FED-AMR	SSI	human	human	2021	Denmark	Europe
ST8-SSI-h217-21	FED-AMR	SSI	human	human	2021	Denmark	Europe
ST8-SSI-h218-21	FED-AMR	SSI	human	human	2021	Denmark	Europe
ST8-SSI-h219-21	FED-AMR	SSI	human	human	2021	Denmark	Europe
ST8-SSI-h222-18	FED-AMR	SSI	human	human	2018	Denmark	Europe
ST8-SSI-h225-18	FED-AMR	SSI	human	human	2018	Denmark	Europe
ST8-SSI-h226-18	FED-AMR	SSI	human	human	2018	Denmark	Europe
ST8-SSI-h227-18	FED-AMR	SSI	human	human	2018	Denmark	Europe
ST8-SSI-h231-19	FED-AMR	SSI	human	human	2019	Denmark	Europe
ST8-SSI-h232-19	FED-AMR	SSI	human	human	2019	Denmark	Europe
ST8-SSI-h234-21	FED-AMR	SSI	human	human	2021	Denmark	Europe
ST8-SSI-h235-21	FED-AMR	SSI	human	human	2021	Denmark	Europe
ST8-SSI-h236-21	FED-AMR	SSI	human	human	2021	Denmark	Europe
ST8-SSI-h237-18	FED-AMR	SSI	human	human	2018	Denmark	Europe
ST8-SSI-h238-18	FED-AMR	SSI	human	human	2018	Denmark	Europe
ST8-SSI-h239-19	FED-AMR	SSI	human	human	2019	Denmark	Europe
ST8-SSI-h240-20	FED-AMR	SSI	human	human	2020	Denmark	Europe
ST8-SSI-h241-20	FED-AMR	SSI	human	human	2020	Denmark	Europe
ST8-SSI-h242-20	FED-AMR	SSI	human	human	2020	Denmark	Europe
ST8-SSI-h243-21	FED-AMR	SSI	human	human	2021	Denmark	Europe
ST8-SSI-h244-21	FED-AMR	SSI	human	human	2021	Denmark	Europe
ST8-SSI-h245-18	FED-AMR	SSI	human	human	2018	Denmark	Europe
ST8-SSI-h246-18	FED-AMR	SSI	human	human	2018	Denmark	Europe
ST8-SSI-h247-18	FED-AMR	SSI	human	human	2018	Denmark	Europe
ST8-SSI-h248-19	FED-AMR	SSI	human	human	2019	Denmark	Europe
ST8-SSI-h249-20	FED-AMR	SSI	human	human	2020	Denmark	Europe
ST8-SSI-h250-21	FED-AMR	SSI	human	human	2021	Denmark	Europe
ST8-SSI-h251-21	FED-AMR	SSI	human	human	2021	Denmark	Europe
ST8-SSI-h252-16	FED-AMR	SSI	human	human	2016	Denmark	Europe
ST8-SSI-h253-16	FED-AMR	SSI	human	human	2016	Denmark	Europe
ST8-SSI-h254-16	FED-AMR	SSI	human	human	2016	Denmark	Europe
ST8-SSI-h255-16	FED-AMR	SSI	human	human	2016	Denmark	Europe
ST8-SSI-h256-16	FED-AMR	SSI	human	human	2016	Denmark	Europe
ST8-SSI-h257-16	FED-AMR	SSI	human	human	2016	Denmark	Europe
ST8-SSI-h258-16	FED-AMR	SSI	human	human	2016	Denmark	Europe
ST8-SSI-h259-15	FED-AMR	SSI	human	human	2015	Denmark	Europe
ST8-SSI-h260-16	FED-AMR	SSI	human	human	2016	Denmark	Europe
ST8-SSI-v001-21	FED-AMR	SSI	animal	slaugter pig feces	2021	Denmark	Europe
ST8-SSI-v002-12	FED-AMR	SSI	food	Chicken meat	2012	Denmark	Europe
ST8-SSI-v003-10	FED-AMR	SSI	animal	Chicken feces	2010	Denmark	Europe

## Sheet: S2
Table S2: Accession numbers of transposons, plasmids and phages used to build the customized mobile genetic elements database
Transposons
CTn1	AM180355
CTn2	AM180355
CTn4	AM180355
CTn5	AM180355
CTn6	AM180355
CTn7	AM180355
Tn1545	X61025
Tn1549	AF192329
Tn1549like	KU558763
Tn4451	CPU15027
Tn4453a	AF226276
Tn5382	AF063010
Tn5386	DQ321786
Tn5397	AF333235
Tn5398	AF109075
Tn6073	BK008006
Tn6103	BK008007
Tn6107	BK008008
Tn6110	BK008009
Tn6111	JF422669
Tn6164	FN665653
Tn6189	MK895712
Tn6194like	HG475346
Tn6215	KC166248
Tn6218	HG002387
Tn916	EFU09422
Tn916like	KC414929
TnB1230	AJ222769
Plasmids
LIBA6289	MF547664
pAK1	NZ_CP027015.1
pAK2	NZ_CP027016.1
pCd13_cfrC	MH229772.1
pCD6	AY350745.1
pCD630	AM180356.2
pCDBI1	FN668942.1
pCD-CDSMR	LR595854.1
pCD-ECE1	LR594544.1
pCD-ECE2	LR594542.1
pCD-ECE3	LR594543.1
pCD-ECE4	LR594545.1
pCD-ECE5	LR594541.1
pCD-ECE6	LR594546.1
pCD-WTSI1	MG019959.1
pEF418	AF408195
pHSJD-312	MG973074.1
pZJCDC-S82	JYNK01000020.1
pCD161-L	CP029155
pCD161-S	CP029156
pCDT4	CP029153
C. difficile strain FDAARGOS_267 plasmid unnamed1	NZ_CP020425
C. difficile strain FDAARGOS_267 plasmid unnamed2	NZ_CP020426
Phages
phiCDKM15	KX228400
phiCDKM9	KX228399
phiCDHM1	NC_024144.1
phiCDIF1296T	CP011970.1
phiC2	DQ466086.1
phiCD111	LN681535.1
phiCD119	AY855346.1
phiCD146	LN681536.1
phiCD211	NC_029048
phiCD24-1	LN681534.1
phiCD27	NC_011398.1
phiCD38-2	HM568888.1
phiCD481-1	LN681538.1
phiCD505	LN681539.1
phiCD506	LN681540.1
phiCD6356	NC_015262.1
phiCDHM11	HG798901.1
phiCDHM13	HG796225.1
phiCDHM14	LK985321.1
phiCDHM19	LK985322.1
phiMMP01	LN681541.1
phiMMP02	JX145341.1
phiMMP03	LN681542.1
phiMMP04	JX145342.1
phiSemix9P1	KX905163.1

## Sheet: S3
Table S3: Functional Cluster of Orthologous Groups (COG) annotation of pan genes vs core genes vs the accessory genes
Cluster of Orthologous Groups (COG) Categories Distribution	Pangenome	Core genome	Accessory genome
Replication, recombination and repair (L)	278	109	169
Transcription (K)	542	305	237
Translation, ribosomal structure and biogenesis (J)	279	230	49
RNA processing and modification (A)	0	0	0
Chromatin structure and dynamics (B)	0	0	0
Cell wall/membrane/envelope biogenesis (M)	233	174	59
Signal transduction mechanisms (T)	222	199	23
Defense mechanisms (V)	162	105	57
Posttranslational modification, protein turnover, chaperones (O)	109	90	19
Nuclear structure (Y)	0	0	0
Intracellular trafficking, secretion, and vesicular transport (U)	34	17	17
Extracellular structures (W)	0	0	0
Cell motility (N)	59	53	6
Cytoskeleton (Z)	0	0	0
Cell cycle control, cell division, chromosome partitioning (D)	110	51	59
Carbohydrate transport and metabolism (G)	286	275	11
Amino acid transport and metabolism (E)	272	254	18
Inorganic ion transport and metabolism (P)	163	142	21
Energy production and conversion (C)	199	187	12
Secondary metabolites biosynthesis, transport and catabolism (Q)	30	28	2
Nucleotide transport and metabolism (F)	99	88	11
Lipid transport and metabolism (I)	79	76	3
Coenzyme transport and metabolism (H)	144	132	12
Mobilome: prophages, transposons (X)	176	11	165
Function unknown (S)	159	115	44
General function prediction only (R)	215	182	33

## Sheet: S4
Table S4: Detected virulence factors in ST8 / RT 002 genomes with BLASTN against the virulence factor database. The values shown are the percentage of BLAST coverage.
Sample	No. of genes	CD0873	CD2831	CD3246	cbpA	cdtA (AAF81760)	cdtB (AAF81761)	cwp84	cwpV	fbpA/fbp68	groEL	tcdA	tcdB	zmp1
ST8-SSI-h016-21	13	100	52.89	57.33	60.76	37.86	59.6	100	32.08	100	100	78.7	70.57;30.63	100
ST8-SSI-h124-20	13	100	65.02	73.76	39.83	37.86	59.6	100	32.08	100	100	78.72	100	100
ST8-SSI-h010-20	13	100	66.8	76.01	60.29	37.86	59.6	100	32.08	100	100	71.36	54.33;47.12	100
ST8-SSI-h172-21	12	97.65	68.65	67.81	61.35	37.86	59.6	100	.	100	100	73.48	100	100
ST8-SSI-h048-18	13	100	69.03	64.93	60.43	37.86	59.6	62.31	32.08	100	100	56.49	100	100
ST8-SSI-h231-19	13	100	69.17	76.24	40.08	37.86	59.6	100	32.08	100	100	71.22	87.52	99.1
ST8-SSI-h096-21	13	100	69.51	60.03	60.54	37.86	59.6	100	32.08	100	100	78.83	100	100
ST8-SSI-h113-18	13	100	70.4	63.6	41.84	37.86	59.6	100	32.08	100	99.14	69.53	100	100
ST8-SSI-h178-18	13	100	70.4	62.87	36.5	37.86	59.6	56.47	32.08	100	100	69.63	100	100
ST8-SSI-h066-19	13	100	70.67	58.79	42.09	37.86	59.6	100	32.08	100	100	69.41	81.96	100
ST8-SSI-h213-21	13	100	71.53	73.86	39.66	37.86	59.6	100	32.08	100	100	76.87	56.37;45.08	100
ST8-SSI-h144-19	13	100	71.57	57.78	60.03	37.86	59.6	100	32.08	100	100	77.34	100	100
ST8-SSI-h044-18	13	100	71.74	68.45	60.59	37.86	59.6	100	31.03	100	100	75.38	57.29;44.16	100
ST8-SSI-h210-21	13	100	73.66	58.33	63.64	37.86	59.6	100	32.08	100	100	77.86	100	100
ST8-SSI-h214-21	13	100	74	35.67	59.45	37.86	59.6	100	32.08	100	100	77.93	100	100
ST8-SSI-h062-19	13	100	74.03	62.91	60.37	37.86	59.6	100	32.08	44.43;60.92	100	77.28	100	100
ST8-SSI-h193-19	13	100	75.4	59.2	59.78	37.86	59.6	100	32.08	100	100	78.63	100	100
CLO_CA3051AA	13	100	76.12	98.08	96.87	37.86	59.6	100	32.08	100	100	87.86	100	100
ST8-SSI-h205-20	13	100	76.29	58.97	39.66	37.86	59.6	100	32.08	100	100	77.28	100	100
ST8-SSI-h121-20	13	100	76.74	74.22	61.85	37.86	59.6	100	32.08	100	100	77.28	93.28	100
CLO_EA0973AA	13	100	78.55	63.69	89.73	37.86	59.6	100	32.08	100	100	71.17	100	100
ST8-SSI-h191-19	13	100	84.07	67.31	39.83	37.86	59.6	100	32.08	100	100	77.93	100	100
ST8-SSI-h155-21	13	100	84.72	76.56	59.89	37.86	59.6	100	32.08	100	100	78.05	100	100
ST8-SSI-h252-16	13	100	86.23	72.99	39.83	37.86	59.6	100	31.28	100	100	78.05	40.11;61.34	100
ST8-SSI-h001-16	13	100	86.81	66.99	63	37.86	59.6	86.44	32.08	100	100	79.49	100	100
ST8-SSI-h134-18	13	100	86.81	64.1	76.41	37.86	59.6	100	32.08	100	100	78.72	100	100
IP-e-D19MD370	13	100	87.77	67.81	69.16	37.86	59.6	100	32.08	100	100	78.63	100	100
IP-h-2017-240	13	100	88.22	66.94	70.45	37.86	59.6	100	32.08	100	100	78.72	100	100
ST8-SSI-h083-20	13	100	88.22	71.52	73.72	37.86	59.6	100	32.08	100	100	77.93	100	100
ST8-SSI-h051-18	13	100	88.35	64.47	60.06	37.86	59.6	100	32.08	100	100	71.99	87.24	100
IP-e-D17MD270	13	100	88.63	76.24	72.04	37.86	59.6	100	32.08	100	100	87.16	100	100
ST8-SSI-h139-18	13	100	89.11	66.85	73.36	37.86	59.6	100	32.08;32.08	100	100	78.05	100	100
ST8-SSI-h127-21	13	100	89.31	65.66	71.56	37.86	59.6	100	32.08;32.08	100	100	78.7	100	100
IP-e-D19MD028	13	100	89.89	77.47	70.5	37.86	59.6	100	32.08	100	100	78.83	100	100
IP-e-D19MD076	13	100	89.89	69.78	71.56	37.86	59.6	100	32.08	100	100	78.72	100	100
ST8-SSI-h009-20	13	100	89.89	70.05	62.38	37.86	59.6	100	32.08	100	100	78.93	100	100
ST8-SSI-h031-21	13	100	89.89	78.62	74.11	37.86	59.6	100	32.08	100	100	77.93	100	100
ST8-SSI-h097-21	13	100	89.89	78.57	71.68	37.86	59.6	100	32.08	100	100	78.93	100	100
ST8-SSI-h122-20	13	100	89.89	65.34	88.55	37.86	59.6	100	32.08	100	100	78	100	100
ST8-SSI-h123-20	13	100	89.89	63.64	70.03	37.86	59.6	100	32.08	100	100	78.7	100	100
ST8-SSI-h136-18	13	100	89.89	60.26	71.87	37.86	59.6	100	32.08	100	100	78	100	100
ST8-SSI-h140-18	13	100	89.89	60.26	73.13	37.86	59.6	100	32.08	100	100	78.93	100	100
ST8-SSI-h156-21	13	100	89.89	63.64	72.4	37.86	59.6	100	32.08	100	100	77.93	100	100
ST8-SSI-h249-20	13	100	89.89	63.64	71.68	37.86	59.6	100	32.08	100	100	77.93	100	100
ST8-SSI-h103-18	13	100	91.26	98.08	71.26	37.86	59.6	100	32.08	100	100	100	100	100
ST8-SSI-h006-18	13	100	91.44	74.22	73.83	37.86	59.6	100	32.08	100	100	71.22	100	100
ST8-SSI-h022-19	13	100	91.44	98.08	71.68	37.86	59.6	100	32.08	100	100	100	100	100
ST8-SSI-h032-21	13	100	91.44	83.1	72.52	37.86	59.6	100	32.08	100	100	78.72	100	100
ST8-SSI-h034-18	13	100	91.44	90.89	71.68	37.86	59.6	100	32.08	100	100	78.72	100	100
ST8-SSI-h056-19	13	100	91.44	98.08	71.87	37.86	59.6	100	32.08	100	100	78.93	100	100
ST8-SSI-h058-19	13	100	91.44	78.98	71.68	37.86	59.6	100	32.08	100	100	77.93	100	100
ST8-SSI-h067-19	13	100	91.44	78.62	90.4	37.86	59.6	100	32.08	100	100	78.7	100	100
ST8-SSI-h071-19	13	100	91.44	98.08	91.24	37.86	59.6	100	32.08	100	100	100	100	100
ST8-SSI-h075-19	13	100	91.44	83.1	72.4	37.86	59.6	100	32.08	100	100	78.72	100	100
ST8-SSI-h081-20	13	100	91.44	83.1	72.52	37.86	59.6	100	32.08;32.08	100	100	87.05	100	100
ST8-SSI-h089-21	13	100	91.44	84.62	90.9	37.86	59.6	100	32.08	100	100	100	100	100
ST8-SSI-h093-21	13	100	91.44	89.15	89.73	37.86	59.6	100	32.08	100	100	77.93	100	100
ST8-SSI-h102-21	13	100	91.44	86.13	72.4	37.86	59.6	100	32.08	100	100	100	100	100
ST8-SSI-h108-18	13	100	91.44	98.08	87.8	37.86	59.6	100	32.08	100	100	78.72	100	100
ST8-SSI-h109-18	13	100	91.44	98.08	71.68	37.86	59.6	100	32.08;32.08	100	100	78.72	100	100
ST8-SSI-h119-20	13	100	91.44	83.1	73.33	37.86	59.6	100	32.08	100	100	78.7	100	100
ST8-SSI-h129-21	13	100	91.44	78.62	71.68	37.86	59.6	100	32.08	100	100	77.93	100	100
ST8-SSI-h135-18	13	100	91.44	98.08	71.68	37.86	59.6	100	32.08	100	100	100	100	100
ST8-SSI-h143-19	13	100	91.44	98.08	87.77	37.86	59.6	100	32.08	100	100	78.72	100	100
ST8-SSI-h161-21	13	100	91.44	84.62	89.39	37.86	59.6	100	32.08	100	100	78.05	100	100
ST8-SSI-h182-18	13	100	91.44	98.08	71.68	37.86	59.6	100	32.08	100	100	100	97.75	100
ST8-SSI-h186-19	13	100	91.44	94.37	71.65	37.86	59.6	100	32.08	100	100	78.72	100	100
ST8-SSI-h187-19	13	100	91.44	98.08	91.24	37.86	59.6	100	32.08	100	100	78.05	100	100
ST8-SSI-h188-19	13	100	91.44	98.08	89.45	37.86	59.6	100	32.08	100	100	77.93	100	100
ST8-SSI-h206-20	13	100	91.44	78.62	71.68	37.86	59.6	100	32.08	100	100	78.7	100	100
ST8-SSI-h218-21	13	100	91.44	89.15	90.79	37.86	59.6	100	32.08	100	100	87.99	100	100
ST8-SSI-h219-21	13	100	91.44	96.57	91.91	37.86	59.6	100	32.08	100	100	78.05	100	100
ST8-SSI-h227-18	13	100	91.44	98.08	88.97	37.86	59.6	100	32.08;32.08	100	100	78.72	100	100
ST8-SSI-h235-21	13	100	91.44	84.62	72.43	37.86	59.6	100	32.08	100	100	78.05	100	100
ST8-SSI-h237-18	13	100	91.44	96.57	71.68	37.86	59.6	100	32.08	100	100	78.05	100	100
ST8-SSI-h244-21	13	100	91.44	77.98	72.4	37.86	59.6	100	32.08	100	100	78.93	100	100
ST8-SSI-h040-18	13	100	91.47	66.85	81.95	37.86	59.6	100	32.08	100	100	78.72	100	100
IP-e-D19MD036	13	100	93.22	77.47	71.68	37.86	59.6	100	32.08	100	100	78.63	100	100
ST8-SSI-h226-18	13	100	93.22	98.08	80.88	37.86	59.6	100	32.08	100	100	78.72	100	100
ST8-SSI-h259-15	13	100	93.49	77.47	70.28	37.86	59.6	100	32.08	100	100	88.64	100	100
ST8-SSI-h099-21	13	100	94.52	83.1	88.53	37.86	59.6	100	32.08	100	100	78.63	100	100
ST8-SSI-h030-21	13	100	94.72	81.59	74.11	37.86	59.6	100	32.08	100	100	78.7	100	100
ST8-SSI-h063-19	13	100	94.72	83.1	72.52	37.86	59.6	100	32.08	100	100	77.93	100	100
ST8-SSI-h005-18	13	100	94.93	80.27	71.68	37.86	59.6	100	32.08	100	100	78	100	100
IP-h-2016-1154	13	100	96.16	63.64	62.19	37.86	59.6	100	32.08	100	100	77.93	100	100
ST8-SSI-h094-21	13	100	96.88	83.1	71.68	37.86	59.6	100	32.08	100	100	78.93	100	100
ST8-SSI-h240-20	13	100	97.6	58.75	60.73	37.86	59.6	100	32.08	100	100	77.93	100	100
ST8-SSI-h238-18	13	100	98.22	72.71	36.92	37.86	59.6	100	30.6	100	100	69.53	100	100
ST8-SSI-h148-19	13	100	98.25	98.08	92.08	37.86	59.6	100	32.08	100	100	78.05	100	100
ST8-SSI-h163-21	13	100	98.42	64.47	72.4	37.86	59.6	100	32.08	100	100	78.72	100	100
ST8-SSI-h017-21	13	100	98.46	98.08	86.82	37.86	59.6	100	32.08	100	100	78.63	100	100
ST8-SSI-h026-20	13	100	98.46	71.79	73.83	37.86	59.6	100	32.08	100	100	78	100	100
ST8-SSI-h029-21	13	100	98.46	64.93	71.68	37.86	59.6	100	32.08	100	100	78	100	100
ST8-SSI-h038-18	13	100	98.46	80.27	87.8	37.86	59.6	100	32.08	100	100	78.72	100	100
ST8-SSI-h054-19	13	100	98.46	66.85	73.83	37.86	59.6	100	32.08	100	100	78.05	100	100
ST8-SSI-h057-19	13	100	98.46	77.47	70.45	37.86	59.6	100	32.08	100	100	79.49	100	100
ST8-SSI-h061-19	13	100	98.46	98.08	89.31	37.86	59.6	100	32.08	100	100	78.72	100	100
ST8-SSI-h064-19	13	100	98.46	77.47	69.86	37.86	59.6	100	32.08	100	100	78.93	100	100
ST8-SSI-h069-19	13	100	98.46	65.93	71.56	37.86	59.6	100	32.08	100	100	78.7	100	100
ST8-SSI-h077-20	13	100	98.46	98.08	72.52	37.86	59.6	100	32.08	100	100	78.72	100	100
ST8-SSI-h088-21	13	100	98.46	78.62	87.8	37.86	59.6	100	32.08	100	100	77.86	100	100
ST8-SSI-h091-21	13	100	98.46	67.08	88.64	37.86	59.6	100	32.08	100	100	66.85	100	100
ST8-SSI-h117-19	13	100	98.46	61.95	70.86	37.86	59.6	100	32.08;32.08	100	100	78.7	100	100
ST8-SSI-h125-21	13	100	98.46	70.05	72.4	37.86	59.6	100	32.08	100	100	78.05	100	100
ST8-SSI-h151-20	13	100	98.46	65.34	70.5	37.86	59.6	100	32.08	100	100	78.7	100	100
ST8-SSI-h153-20	13	100	98.46	69.46	71.68	37.86	59.6	100	32.08	100	100	87.99	100	100
ST8-SSI-h154-21	13	100	98.46	98.08	84.44	37.86	59.6	100	32.08	100	100	78.05	100	100
ST8-SSI-h166-18	13	100	98.46	78.98	71.68	37.86	59.6	100	32.08	100	100	78	100	100
ST8-SSI-h167-18	13	100	98.46	78.98	71.68	37.86	59.6	100	32.08	100	100	79.55	100	100
ST8-SSI-h209-21	13	100	98.46	98.08	73.13	36.57	59.6	100	32.08	100	100	78.63	100	100
ST8-SSI-h215-21	13	100	98.46	61.77	60.73	37.86	59.6	100	32.08	100	100	78.83	100	100
ST8-SSI-h222-18	13	100	98.46	98.08	90.04	37.86	59.6	100	32.08	100	100	78	100	100
ST8-SSI-h236-21	13	100	98.46	78.57	89.36	37.86	59.6	100	32.08	100	100	78.7	100	100
ST8-SSI-h245-18	13	100	98.46	98.08	73.08	37.86	59.6	100	32.08	100	100	78	100	100
ST8-SSI-h256-16	13	100	98.46	68.45	87.8	37.86	59.6	100	32.08	100	100	78.7	100	100
ST8-SSI-h257-16	13	100	98.46	98.08	71.68	37.86	59.6	100	32.08	100	100	78.72	100	100
ST8-SSI-v001-21	13	100	98.46	89.19	73.24	37.86	59.6	100	32.08	100	100	32.69;67.60	100	100
19S0260	13	100	100	98.08	97.48	37.86	59.6	100	32.08	100	100	100	100	100
19S0262	13	100	100	98.08	97.48	37.86	59.6	100	32.08	100	100	100	100	100
19S0264	13	100	100	98.08	97.48	37.86	59.6	100	32.08	100	100	100	100	100
22S0350	13	100	100	98.08	96.87	37.86	59.6	100	32.08	100	100	100	100	100
22S0351	13	100	100	98.08	97.15	37.86	59.6	100	32.08	100	100	100	100	100
22S0352	13	100	100	98.08	98.32	37.86	59.6	100	32.08	100	100	100	100	100
22S0353	13	100	100	98.08	98.32	37.86	59.6	100	32.08	100	100	100	100	100
22S0354	13	100	100	98.08	93.93	37.86	59.6	100	32.08	100	100	100	100	100
22S0355	13	100	100	98.08	98.32	37.86	59.6	100	32.08	100	100	100	100	100
22S0356	13	100	100	98.08	91.46	37.86	59.6	100	32.08	100	100	100	100	100
22S0357	13	100	100	98.08	90.6	37.86	59.6	100	32.08	100	100	100	100	100
22S0358	13	100	100	98.08	98.29	37.86	59.6	100	32.08	100	100	100	100	100
22S0359	13	100	100	98.08	98.29	33.62	59.6	100	32.08	100	100	49.75;50.36	100	100
22S0360	13	100	100	98.08	92.95	37.86	59.6	100	32.08	100	100	100	100	100
22S0361	13	100	100	86.13	97.15	37.86	59.6	100	32.08	100	100	100	100	100
22S0362	13	100	100	98.08	93.93	37.86	59.6	100	32.08	100	100	45.64;53.89	100	100
22S0363	13	100	100	98.08	84.55	37.86	59.6	100	32.08	100	100	100	100	100
22S0364	13	100	100	98.08	98.32	37.86	59.6	100	32.08	100	100	64.59;32.40	100	100
22S0366	13	100	100	98.08	92.14	37.86	59.6	100	32.08	100	100	100	100	100
22S0367	13	100	100	98.08	98.32	37.86	59.6	100	32.08	100	100	67.33;32.53	100	100
22S0368	13	100	100	98.08	97.65	37.86	59.6	100	32.08	100	100	50.93;48.20	100	100
22S0369	13	100	100	98.08	98.29	37.86	59.6	100	32.08	100	100	100	100	100
22S0370	13	100	100	98.08	94.49	37.86	59.6	100	32.08	100	100	78.72	100	100
22S0371	13	100	100	84.62	96.89	37.86	59.6	100	32.08	100	100	100	100	100
22S0372	13	100	100	98.08	76.18	37.86	59.6	100	32.08	100	100	100	100	100
22S0373	13	100	100	98.08	98.32	35.34	59.6	100	32.08	100	100	100	100	100
22S0374	13	100	100	98.08	97.65	37.86	59.6	100	32.08	100	100	100	100	100
22S0375	13	100	100	98.08	95.72	37.86	59.6	100	32.08	100	100	100	100	100
22S0376	13	100	100	98.08	89.73	37.86	59.6	100	32.08	100	100	100	100	100
22S0377	13	100	100	98.08	94.35	37.86	59.6	100	32.08	100	100	100	100	100
22S0378	13	100	100	98.08	98.32	37.86	59.6	100	32.08	100	100	100	100	100
CLO_AA1422AA	13	100	100	98.08	96.89	37.86	59.6	100	32.08	100	100	79.49	100	100
CLO_AA1477AA	13	100	100	98.08	96.89	37.86	59.6	100	32.08	100	100	79.49	100	100
CLO_AA1591AA	13	100	100	98.08	96.89	37.86	59.6	100	32.08	100	100	100	100	100
CLO_AA1673AA	13	100	100	98.08	98.32	37.86	59.6	100	32.08	100	100	100	100	100
CLO_AA1752AA	13	100	100	98.08	97.48	37.86	59.6	100	32.08	100	100	100	100	100
CLO_AA2257AA	13	100	100	98.08	98.32	37.86	59.6	100	32.08	100	100	79.49	100	100
CLO_AA4508AA	13	100	100	98.08	98.32	37.86	59.6	100	32.08	100	100	79.49	100	100
CLO_AA4628AA	13	100	100	98.08	98.32	37.86	59.6	100	32.08	100	100	79.49	100	100
CLO_AA4770AA	13	100	100	98.08	98.32	37.86	59.6	100	32.08	100	100	78.72	100	100
CLO_AA4773AA	13	100	100	98.08	97.15	37.86	59.6	100	32.08	100	100	78.72	100	100
CLO_AA4823AA	13	100	100	98.08	96.89	37.86	59.6	100	32.08	100	100	88.64	100	100
CLO_AA5542AA	13	100	100	98.08	96.89	37.86	59.6	100	32.08	100	100	86.98	100	100
CLO_AA5850AA	13	100	100	98.08	95.33	37.86	59.6	100	32.08	100	100	79.49	100	100
CLO_AA6095AA	13	100	100	98.08	94.49	37.86	59.6	100	32.08	100	100	79.49	100	100
CLO_AA6097AA	13	100	100	98.08	95.33	37.86	59.6	100	32.08	100	100	79.49	100	100
CLO_AA6326AA	13	100	100	98.08	95.33	37.86	59.6	100	32.08	100	100	79.49	100	100
CLO_AA6554AA	13	100	100	92.4	64.93	37.86	59.6	100	32.08	100	100	77.71	100	100
CLO_AA9137AA	13	100	100	98.08	95.33	37.86	59.6	100	32.08	100	100	88.6	100	100
CLO_AA9463AA	13	100	100	98.08	96.89	37.86	59.6	100	32.08	100	100	88.64	100	100
CLO_BA1112AA	13	100	100	98.08	96.05	37.86	59.6	100	32.08	100	100	100	100	100
CLO_BA3701AA	12	100	100	98.08	98.32	.	59.6	100	32.08	100	100	53.35	100	100
CLO_BA3715AA	13	100	100	98.08	90.79	37.86	59.6	100	32.08	100	100	100	100	100
CLO_BA3730AA	13	100	100	96.57	54.49	37.86	59.6	100	32.08	100	100	100	100	100
CLO_BA4294AA	13	100	100	98.08	96.05	37.86	59.6	100	32.08	100	100	78.72	100	100
CLO_BA8127AA	13	100	100	98.08	97.15	37.86	59.6	100	32.08	100	100	100	100	100
CLO_BA8717AA	13	100	100	98.08	97.48	37.86	59.6	100	32.08	100	100	100	100	100
CLO_BA8944AA	13	100	100	98.08	97.45	37.86	59.6	100	32.08	100	100	100	100	100
CLO_BA8980AA	13	100	100	98.08	68.77	37.86	59.6	100	32.08	100	100	87.86	100	100
CLO_BA8992AA	13	100	100	85.12	96.89	37.86	59.6	100	32.08	100	100	78.72	100	100
CLO_BA9046AA	13	100	100	98.08	96.89	37.86	59.6	100	32.08	100	100	78.72	100	100
CLO_BA9132AA	13	100	100	98.08	95.72	37.86	59.6	100	32.08	100	100	87.86	100	100
CLO_BA9384AA	13	100	100	98.08	96.89	37.86	59.6	100	32.08	100	100	78.72	100	100
CLO_BA9427AA	13	100	100	98.08	96.89	37.86	59.6	100	32.08	100	100	78.72	100	100
CLO_BA9504AA	13	100	100	98.08	96.89	37.86	59.6	100	32.08	100	100	78.83	100	100
CLO_BA9563AA	13	100	100	98.08	90.79	37.86	59.6	100	32.08	100	100	78.72	100	100
CLO_BA9821AA	13	100	100	98.08	86.9	37.86	59.6	100	32.08	100	100	100	100	100
CLO_BA9871AA	13	100	100	98.08	98.32	37.86	59.6	100	32.08;32.08	100	100	100	100	100
CLO_BA9994AA	13	100	100	98.08	98.32	37.86	59.6	100	32.08	100	100	100	100	100
CLO_CA0043AA	13	100	100	98.08	97.45	37.86	59.6	100	32.08	100	100	100	100	100
CLO_CA0124AA	13	100	100	98.08	98.32	37.86	59.6	100	32.08	100	100	100	100	100
CLO_CA0262AA	13	100	100	98.08	98.32	37.86	59.6	100	32.08	100	100	100	100	100
CLO_CA0266AA	13	100	100	98.08	97.65	37.86	59.6	100	32.08	100	100	100	100	100
CLO_CA0315AA	13	100	100	98.08	96.89	37.86	59.6	100.00;44.98	32.08	100	100	78.72	100	100
CLO_CA0427AA	13	100	100	98.08	98.32	37.86	59.6	100	32.08	100	100	100	100	100
CLO_CA0445AA	13	100	100	98.08	96.89	37.86	59.6	100	32.08	100	100	78.72	100	100
CLO_CA0479AA	13	100	100	98.08	97.45	37.86	59.6	100	32.08	100	100	100	100	100
CLO_CA0496AA	13	100	100	98.08	92.47	37.86	59.6	100	32.08	100	100	100	100	100
CLO_CA0525AA	13	100	100	98.08	95.72	37.86	59.6	100	32.08	100	100	87.86	100	100
CLO_CA0552AA	13	100	100	98.08	68.77;30.03	37.86	59.6	100	32.08	100	100	100	100	100
CLO_CA0585AA	13	100	100	98.08	98.32	37.86	59.6	100	32.08	100	100	100	100	100
CLO_CA0766AA	13	100	100	98.08	96.87	37.86	59.6	100	32.08	100	100	78.72	100	100
CLO_CA0770AA	13	100	100	98.08	98.32	37.86	59.6	100	32.08	100	100	100	100	100
CLO_CA0780AA	13	100	100	98.08	96.03	37.86	59.6	100	32.08	100	100	87.86	100	100
CLO_CA0793AA	13	100	100	98.08	96.89	37.86	59.6	100	32.08	100	100	78.72	100	100
CLO_CA1151AA	13	100	100	98.08	96.05	37.86	59.6	100	32.08	100	100	87.86	100	100
CLO_CA1239AA	13	100	100	98.08	92.47	37.86	59.6	100	32.08	100	100	100	100	100
CLO_CA1295AA	13	100	100	98.08	96.89	37.86	59.6	100	32.08	100	100	87.86	100	100
CLO_CA1365AA	13	100	100	98.08	96.89	37.86	59.6	100	32.08	100	100	78.72	100	100
CLO_CA1384AA	13	100	100	98.08	96.89	37.86	59.6	100	32.08	100	100	87.86	100	100
CLO_CA1388AA	13	100	100	98.08	96.87	37.86	59.6	100	32.08	100	100	78.72	100	100
CLO_CA1481AA	13	100	100	98.08	98.32	37.86	59.6	100	32.08	100	100	100	100	100
CLO_CA1796AA	13	100	100	86.36	96.03	37.86	59.6	100	32.08	100	100	87.86	100	100
CLO_CA1865AA	13	100	100	98.08	96.89	37.86	59.6	100	32.08	100	100	87.86	100	100
CLO_CA1951AA	13	100	100	98.08	98.32	37.86	59.6	100	32.08	100	100	100	100	100
CLO_CA2090AA	13	100	100	98.08	95.72	37.86	59.6	100	32.08	100	100	87.86	100	100
CLO_CA2556AA	13	100	100	98.08	96.89	37.86	59.6	100	32.08	100	100	78.72	100	100
CLO_CA2559AA	13	100	100	98.08	95.72	37.86	59.6	100	32.08	100	100	87.86	100	100
CLO_CA2806AA	13	100	100	98.08	96.89	37.86	59.6	100	32.08	100	100	78.72	100	100
CLO_CA2825AA	13	100	100	98.08	96.89	37.86	59.6	100	32.08	100	100	78.72	100	100
CLO_CA2902AA	13	100	100	98.08	96.89	37.86	59.6	100	32.08	100	100	87.86	100	100
CLO_CA3019AA	13	100	100	98.08	96.89	37.86	59.6	100	32.08	100	100	87.86	100	100
CLO_CA3233AA	13	100	100	98.08	96.89	37.86	59.6	100	32.08	100	100	87.86	100	100
CLO_CA3235AA	13	100	100	98.08	96.89	37.86	59.6	100	32.08	100	100	78.72	100	100
CLO_CA3463AA	13	100	100	98.08	96.89	37.86	59.6	100	32.08	100	100	87.86	100	100
CLO_CA3653AA	13	100	100	98.08	98.32	37.86	59.6	100	32.08	100	100	100	100	100
CLO_CA3745AA	13	100	100	98.08	98.32	37.86	59.6	100	32.08	100	100	100	100	100
CLO_CA3818AA	13	100	100	98.08	97.48	37.86	59.6	100	32.08	100	100	100	100	100
CLO_CA3993AA	13	100	100	98.08	97.15	37.86	59.6	100	32.08	100	100	100	100	100
CLO_CA4044AA	13	100	100	98.08	98.32	37.86	59.6	100	32.08	100	100	78.72	100	100
CLO_CA4481AA	13	100	100	98.08	96.89	37.86	59.6	100	32.08	100	100	87.07	100	100
CLO_CA4676AA	13	100	100	98.08	98.32	37.86	59.6	100	32.08;32.08	100	100	100	100	100
CLO_CA5055AA	13	100	100	98.08	98.32	37.86	59.6	100	32.08	100	100	100	100	100
CLO_CA5194AA	13	100	100	98.08	96.89	37.86	59.6	100	32.08	100	100	100	100	100
CLO_CA5267AA	13	100	100	98.08	98.29	37.86	59.6	100	32.08	100	100	100	100	100
CLO_CA5405AA	13	100	100	98.08	95.72	37.86	59.6	100	32.08	100	100	78.72	100	100
CLO_CA5550AA	13	100	100	98.08	98.29	37.86	59.6	100	32.08	100	100	87.86	100	100
CLO_CA5628AA	13	100	100	98.08	98.32	37.86	59.6	100	32.08	100	100	100	100	100
CLO_CA6100AA	13	100	100	98.08	96.89	37.86	59.6	100	32.08	100	100	78.72	100	100
CLO_CA6194AA	13	100	100	98.08	96.89	37.86	59.6	100	32.08	100	100	78.72	100	100
CLO_CA9084AA	13	100	100	98.08	97.65	37.86	59.6	100	32.08	100	100	100	100	100
CLO_CA9134AA	13	100	100	98.08	98.32	37.86	59.6	100	32.08	100	100	100	100	100
CLO_CA9177AA	13	100	100	98.08	98.32	37.86	59.6	100	32.08	100	100	100	100	100
CLO_CA9207AA	13	100	100	98.08	98.32	37.86	59.6	100	32.08	100	100	100	100	100
CLO_CA9278AA	13	100	100	98.08	98.29	37.86	59.6	100	32.08	100	100	100	100	100
CLO_CA9296AA	13	100	100	98.08	98.32	37.86	59.6	100	32.08	100	100	100	100	100
CLO_CA9335AA	13	100	100	98.08	98.32	37.86	59.6	100	32.08	100	100	100	100	100
CLO_CA9339AA	13	100	100	98.08	97.48	37.86	59.6	100	32.08	100	100	100	100	100
CLO_DA1333AA	13	100	100	98.08	96.05	37.86	59.6	100	32.08	100	100	78.72	100	100
CLO_DA1864AA	13	100	100	98.08	98.32	37.86	59.6	100	32.08	100	100	100	100	100
CLO_DA3092AA	13	100	100	98.08	97.15	37.86	59.6	100	32.08	100	100	100	100	100
CLO_DA4628AA	13	100	100	91.99	93.93	37.86	59.6	100	32.08	100	100	100	100	100
CLO_DA4653AA	13	100	100	98.08	98.32	37.86	59.6	100	32.08	100	100	100	100	100
CLO_DA4796AA	13	100	100	98.08	98.29	37.86	59.6	100	32.08	100	100	100	100	100
CLO_DA4838AA	13	100	100	98.08	98.32	36.14	59.6	100	32.08	100	100	100	100	100
CLO_DA4926AA	13	100	100	98.08	98.32	37.86	59.6	100	32.08	100	100	100	100	100
CLO_DA4936AA	13	100	100	98.08	98.32	37.86	59.6	100	32.08	100	100	100	100	100
CLO_DA4944AA	13	100	100	98.08	96.47	37.86	59.6	100	32.08	100	100	100	100	100
CLO_DA5621AA	13	100	100	98.08	90.82	37.86	59.6	100	32.08;32.08	100	100	100	100	100
CLO_DA6036AA	13	100	100	98.08	98.32	37.86	59.6	100	32.08	100	100	100	100	100
CLO_DA6057AA	13	100	100	98.08	97.15	37.86	59.6	100	32.08	100	100	100	100	100
CLO_DA6515AA	13	100	100	98.08	98.32	37.86	59.6	100	32.08	100	100	100	100	100
CLO_DA7256AA	13	100	100	98.08	91.88	37.86	59.6	100	32.08	100	100	100	100	100
CLO_DA7262AA	13	100	100	98.08	89.64	37.86	59.6	100	32.08	100	100	100	100	100
CLO_DA7520AA	13	100	100	98.08	90.57	37.86	59.6	100	32.08	100	100	100	100	100
CLO_DA7567AA	13	100	100	98.08	89.39	37.86	59.6	100	32.08	100	100	78.72	100	100
CLO_DA7650AA	13	100	100	98.08	98.32	37.86	59.6	100	32.08	100	100	78.72	100	100
CLO_DA7982AA	13	100	100	98.08	98.32	37.86	59.6	100	32.08	100	100	100	100	100
CLO_DA8056AA	13	100	100	98.03	96.89	37.86	59.6	100	32.08	100	100	78.72	100	100
CLO_DA8058AA	13	100	100	98.08	96.05	37.86	59.6	100	32.08	100	100	78.72	100	98.19
CLO_DA8428AA	13	100	100	98.08	96.05	37.86	59.6	100	32.08	100	100	100	100	100
CLO_DA8499AA	12	100	100	98.08	90.48	.	31.28	100	32.08	100	100	32.51;62.40	56.95	100
CLO_DA8523AA	13	100	100	98.08	98.32	37.86	59.6	100	32.08	100	100	100	100	100
CLO_DA9448AA	13	100	100	98.08	89.17	37.86	59.6	100	32.08	100	100	78.7	100	100
CLO_DA9455AA	13	100	100	87.36	88.05	37.86	59.6	100	32.08	100	100	100	97.7	100
CLO_DA9461AA	13	100	100	89.19	89.95	37.86	59.6	100	32.08	100	100	100	100	100
CLO_DA9466AA	12	100	100	85.85	72.46	37.86	59.6	100	.	100	100	100	100	100
CLO_DA9470AA	12	100	100	78.66	89.08	37.86	59.6	100	.	100	100	100	100	100
CLO_DA9471AA	13	100	100	89.19	80.69	37.86	59.6	100	32.08	100	100	77.94	100	100
CLO_DA9481AA	12	100	100	87.87	71.93	37.86	43.63	100	.	100	100	77.94	100	100
CLO_DA9485AA	13	100	100	81.46	80.83	37.86	59.6	100	32.08	100	100	100	100	100
CLO_DA9491AA	13	100	100	89.19	70.64	37.86	59.6	100	32.08	100	100	100	100	100
CLO_DA9523AA	12	100	100	86.36	88.05	37.86	59.6	100	32.08	100	100	.	100	100
CLO_DA9531AA	13	100	100	86.36	88.53	37.86	59.6	100	32.08	100	100	100	100	100
CLO_DA9542AA	13	100	100	85.53	88.05	37.86	59.6	100	32.08	100	100	100	100	100
CLO_DA9552AA	13	100	100	86.36	86.87	37.86	59.6	100	32.08	100	100	100	100	100
CLO_DA9561AA	12	100	100	87.87	88.05	.	59.6	98.42	32.08	100	100	100	100	100
CLO_DA9585AA	13	100	100	98.08	80.88	37.86	59.6	100	32.08	100	100	100	100	100
CLO_DA9597AA	13	100	100	67.12;72.71	90.79	37.86	59.6	100	32.08	100	100	100	100	100
CLO_DA9620AA	13	100	100	78.85	88.02	37.86	59.6	100	32.08	100	100	100	100	100
CLO_DA9627AA	12	100	100	86.36	90.79	37.86	59.6	100	.	100	100	100	100	100
CLO_DA9663AA	13	100	100	81.46	88.61	37.86	59.6	100	32.08	100	100	77.13	100	100
CLO_DA9718AA	13	100	100	87.87	80.86	37.86	59.6	100	32.08	100	100	77.94	100	100
CLO_DA9720AA	13	100	100	89.19	82.56	37.86	59.6	100	31.28	100	100	53.84	35.85;60.82	100
CLO_DA9723AA	13	100	100	98.08	88.05	37.86	59.6	100	32.08	100	100	75.21	100	100
CLO_DA9725AA	13	100	100	86.36	70.64	37.86	59.6	100	32.08	100	100	32.45;33.27	100	100
CLO_DA9729AA	12	100	100	80.36	88.05	.	59.6	100	.	100	100	49.17;54.08	34.69	100
CLO_EA0075AA	13	100	100	84.16	91.66	37.86	59.6	100	32.08	100	100	77.08	99.97	100
CLO_EA0290AA	13	100	100	98.08	98.32	37.86	59.6	100	32.08	100	100	98.81	100	100
CLO_EA0400AA	13	100	100	98.08	98.32	37.86	59.6	100	32.08	100	100	78.72	100	100
CLO_EA0445AA	13	100	100	98.08	97.15	37.86	59.6	100	32.08	100	100	100	100	100
CLO_EA0508AA	13	100	100	98.08	97.48	37.86	59.6	100	32.08	100	100	100	100	100
CLO_EA0523AA	13	100	100	98.08	89.62	37.86	59.6	100	32.08	100	100	78.72	100	100
CLO_EA0613AA	13	100	100	98.08	98.32	37.86	59.6	100	32.08	100	100	100	100	100
CLO_EA0776AA	13	100	100	83.06	88.97	37.86	59.6	100	32.08	100	100	77.56	100	100
CLO_EA0884AA	13	100	100	86.08	83.04	37.86	59.6	100	32.08	100	100	77.56	100	100
CLO_EA0892AA	13	100	100	89.19	90.15	37.86	59.6	100	32.08	100	61.02;42.36	79.37	100	100
CLO_EA0977AA	13	100	100	92.4	89.45	37.86	59.6	100	32.08	100	100	77.56	100	100
CLO_EA1074AA	13	100	100	98.08	95.33	37.86	59.6	100	32.08	100	100	75.68	100	100
CLO_EA1099AA	13	100	100	98.08	85.28	37.86	59.6	100	32.08	100	100	91.97	100	100
CLO_EA1119AA	13	100	100	98.03	89.9	37.86	59.6	100	32.08	100	100	77.19	100	100
CLO_EA1164AA	12	100	100	78.07	.	37.86	59.6	100	32.08	100	100	78.58	100	100
CLO_EA1172AA	12	100	100	.	90.54	37.86	59.6	100	32.06	100	100	78.67	100	100
CLO_EA4561AA	13	100	100	98.08	98.29	37.86	59.6	100	32.08	100	100	100	100	100
CLO_EA5248AA	13	100	100	98.08	98.32	37.86	59.6	100	32.08	100	100	100	100	100
CLO_EA5302AA	13	100	100	98.08	98.32	37.86	59.6	100	32.08	100	100	100	100	100
CLO_EA5376AA	13	100	100	98.08	97.15	37.86	59.6	100	32.08	100	100	100	100	100
CLO_EA5387AA	13	100	100	98.08	97.15	37.86	59.6	100	32.08	100	100	100	100	100
CLO_EA5473AA	13	100	100	98.08	98.32	37.86	59.6	100	32.08	100	100	100	100	100
CLO_EA5481AA	13	100	100	98.08	98.32	37.86	59.6	100	32.08	100	100	100	100	100
CLO_EA5484AA	13	100	100	98.08	91.97	37.86	59.6	100	32.08	100	100	100	100	100
CLO_EA5516AA	13	100	100	98.08	97.48	37.86	59.6	100	32.08	100	100	100	100	100
CLO_EA5593AA	13	100	100	98.08	91.97	37.86	59.6	100	32.08	100	100	100	100	100
CLO_EA5755AA	13	100	100	98.08	98.32	37.86	59.6	100	32.08	100	100	100	100	100
CLO_EA5891AA	13	100	100	98.08	98.32	35.06	59.6	100	32.08	100	100	49.64;47.73	100	100
CLO_EA5914AA	13	100	100	98.03	98.32	37.86	59.6	100	32.08	100	100	100	100	100
CLO_EA5940AA	13	100	100	98.08	98.32	37.86	59.6	100	32.08	100	100	100	100	100
CLO_EA6054AA	13	100	100	98.08	98.32	37.86	59.6	100	32.08	100	100	100	100	100
CLO_EA6055AA	13	100	100	98.08	98.32	37.86	59.6	100	32.08	100	100	100	100	100
CLO_EA6564AA	13	100	100	98.08	98.32	37.86	59.6	100	32.08	100	100	100	100	100
CLO_EA6678AA	13	100	100	98.08	98.32	37.86	59.6	100	32.08	100	100	100	100	100
CLO_EA6679AA	13	100	100	98.08	98.32	37.86	59.6	100	32.08	100	100	100	100	100
CLO_EA6830AA	13	100	100	98.08	98.32	37.86	59.6	100	32.08	100	100	100	100	100
CLO_EA6960AA	13	100	100	98.08	98.32	37.86	59.6	100	32.08	100	100	100	100	100
CLO_EA7015AA	13	100	100	98.08	98.32	37.86	59.6	100	32.08	100	100	100	100	100
CLO_EA7065AA	13	100	100	98.08	92.11	37.86	59.6	100	32.08	100	100	100	100	100
CLO_EA7225AA	13	100	100	98.08	96.89	37.86	59.6	100	32.08	100	100	100	100	100
CLO_EA7386AA	13	100	100	98.08	91.97	37.86	59.6	100	32.08	100	100	87.86	100	100
CLO_EA7462AA	13	100	100	98.08	98.32	37.86	59.6	100	32.08	100	100	100	100	100
CLO_EA7631AA	13	100	100	98.08	98.32	37.86	59.6	100	32.08	100	100	100	100	100
CLO_EA8339AA	13	100	100	96.57	90.79	37.86	59.6	100	32.08	100	100	78.72	100	100
CLO_EA8355AA	13	100	100	98.08	90.76	37.86	59.6	100	32.08	100	100	100	100	100
CLO_EA8382AA	13	100	100	98.08	98.32	37.86	59.6	100	32.08	100	100	100	100	100
CLO_EA8384AA	13	100	100	98.08	98.32	37.86	59.6	100	32.08	100	100	100	100	100
CLO_EA8389AA	13	100	100	98.08	97.15	37.86	59.6	100	32.08	100	100	100	100	100
CLO_EA8400AA	13	100	100	98.08	98.32	37.86	59.6	100	32.08	100	100	100	100	100
CLO_EA8430AA	13	100	100	98.08	92.47	37.86	59.6	100	32.08	100	100	32.05;68.29	100	100
CLO_EA8431AA	13	100	100	98.08	97.15	37.86	59.6	100	32.08	100	100	100	100	100
CLO_EA8835AA	13	100	100	98.08	98.32	37.86	59.6	100	32.08	100	100	100	100	100
CLO_EA8867AA	13	100	100	98.08	98.32	37.86	59.6	100	32.08	100	100	100	100	100
CLO_EA9042AA	13	100	100	98.08	97.48	37.86	59.6	100	32.08	100	100	100	100	100
CLO_EA9064AA	13	100	100	98.08	98.32	37.86	59.6	100	32.08	100	100	100	100	100
CLO_EA9321AA	13	100	100	98.08	97.48	37.86	59.6	100	32.08	100	100	100	100	100
CLO_EA9334AA	13	100	100	98.08	98.32	37.86	59.6	100	32.08	100	100	100	100	100
CLO_EA9350AA	13	100	100	98.08	97.45	37.86	59.6	100	32.08	100	100	100	100	100
CLO_EA9392AA	13	100	100	98.08	98.32	37.86	59.6	100	32.08	100	100	100	100	100
CLO_EA9540AA	13	100	100	98.08	92.67	37.86	59.6	100	32.08	100	100	100	100	100
CLO_EA9562AA	13	100	100	98.08	96.89	37.86	59.6	100	32.08	100	100	100	100	100
CLO_EA9737AA	13	100	100	98.08	96.89	37.86	59.6	100	32.08	100	100	100	100	100
CLO_EA9786AA	13	100	100	98.08	96.89	37.86	59.6	100	32.08	100	100	100	100	100
CLO_EA9879AA	13	100	100	98.08	68.77;30.03	37.86	59.6	100	32.08	100	100	100	100	100
CLO_FA1674AA	13	100	100	98.08	98.32	37.86	59.6	100	32.08	100	100	100	100	100
CLO_FA1799AA	13	100	100	98.08	98.32	37.86	59.6	100	32.08	100	100	100	100	100
CLO_FA1941AA	13	100	100	98.08	91.97	37.86	59.6	100	32.08;32.08	100	100	100	100	100
CLO_FA2124AA	13	100	100	98.08	91.97	37.86	59.6	100	32.08	100	100	100	100	100
CLO_FA2268AA	13	100	100	98.08	98.32	37.86	59.6	100	32.08	100	100	100	100	100
CLO_FA2477AA	13	100	100	86.13	98.32	37.86	59.6	100	32.08;32.08	100	100	100	100	100
CLO_FA2555AA	13	100	100	98.08	98.32	37.86	59.6	100	32.08	100	100	100	100	100
CLO_FA2573AA	13	100	100	98.08	97.15	37.86	59.6	100	32.08	100	100	100	100	100
CLO_FA2898AA	13	100	100	98.08	98.32	37.86	59.6	100	32.08	100	100	100	100	100
CLO_FA2930AA	13	100	100	98.08	98.32	37.86	59.6	100	32.08	100	100	100	100	100
CLO_FA2938AA	13	100	100	98.08	98.32	37.86	59.6	100	32.08	100	100	100	100	100
CLO_FA2947AA	13	100	100	98.08	98.32	37.86	59.6	100	32.08	100	100	100	100	100
CLO_FA3281AA	13	100	100	98.08	98.32	37.86	59.6	100	32.08	100	100	100	100	100
CLO_FA3282AA	13	100	100	98.08	98.29	37.86	59.6	100	32.08	100	100	100	100	100
CLO_FA3479AA	13	100	100	98.08	91.97	37.86	59.6	100	32.08	100	100	100	100	100
CLO_FA3493AA	13	100	100	98.08	97.15	37.86	59.6	100	32.08	100	100	100	100	100
CLO_FA3714AA	13	100	100	98.08	98.32	37.86	59.6	100	32.08	100	100	100	100	100
CLO_FA3771AA	13	100	100	98.08	97.15	37.86	59.6	100	32.08	100	100	100	100	100
CLO_FA3899AA	13	100	100	98.08	98.32	37.86	59.6	100	32.08;32.08	100	100	100	100	100
CLO_FA3905AA	13	100	100	98.08	98.32	37.86	59.6	100	32.08	100	100	100	100	100
CLO_FA4158AA	13	100	100	98.08	98.32	37.86	59.6	100	32.08	100	100	100	100	100
CLO_FA4225AA	13	100	100	98.08	98.32	37.86	59.6	100	32.08	100	100	100	100	100
CLO_FA4295AA	13	100	100	98.08	95.33	37.86	59.6	100	32.08	100	100	78.72	100	100
CLO_FA4322AA	13	100	100	98.08	98.32	37.86	59.6	100	32.08	100	100	100	100	100
DSM29687	13	100	100	98.08	98.32	37.86	59.6	100	32.08	100	100	100	100	100
IP-h-2017-220	13	100	100	77.47	69.61	37.86	59.6	100	32.08	100	100	66.21	100	100
NCTC13746	13	100	100	98.08	98.32	37.86	59.6	100	32.08	100	100	100	100	100
RT002-BfR-a1	13	100	100	98.08	98.29	37.86	59.6	100	32.08	100	100	100	100	100
RT002-BfR-e2	13	100	100	98.08	96.89	37.86	59.6	100	32.08	100	100	78.72	100	100
RT002-BfR-e3	13	100	100	98.08	91.97	37.86	59.6	100	32.08	100	100	78.72	100	100
RT002-BfR-f10	13	100	100	98.08	98.32	37.86	59.6	100	32.08	100	100	100	100	100
RT002-BfR-f2	13	100	100	98.08	98.29	37.86	59.6	100	32.08	100	100	100	100	100
RT002-BfR-f3	13	100	100	98.08	97.62	37.86	59.6	100	32.08	100	100	78.72	100	100
RT002-BfR-f4	13	100	100	89.19	90.79	37.86	59.6	100	32.08	100	100	78.72	100	100
RT002-BfR-f5	13	100	100	98.08	98.29	37.86	59.6	100	32.08	100	100	100	100	100
RT002-BfR-f6	13	100	100	86.36	96.05	37.86	59.6	100	32.08	100	100	78.72	100	100
RT002-BfR-f7	13	100	100	98.08	98.32	37.86	59.6	100	32.08	100	100	100	100	100
RT002-BfR-f8	13	100	100	98.08	96.89	37.86	59.6	100	32.08	100	100	78.72	100	100
RT002-BfR-f9	13	100	100	89.19	90.76	37.86	59.6	100	32.08	100	100	78.72	100	100
Reference	13	100	100	98.08	97.45	37.86	59.6	100	32.08	100	100	100	100	100
ST8-SSI-h002-16	13	100	100	98.08	91.46	37.86	59.6	100	32.08	100	100	100	100	100
ST8-SSI-h003-16	13	100	100	78.98	72.01	37.86	59.6	100	32.08	100	100	100	100	100
ST8-SSI-h004-18	13	100	100	98.08	90.04	37.86	59.6	100	32.08	100	100	78.72	100	100
ST8-SSI-h007-19	13	100	100	98.08	96.03	37.86	59.6	100	32.08	100	100	78.05	100	100
ST8-SSI-h008-20	13	100	100	89.15	88.89	37.86	59.6	100	32.08	100	100	78.7	100	100
ST8-SSI-h011-20	13	100	100	98.08	89.92	37.86	59.6	100	32.08	100	100	78.73	100	100
ST8-SSI-h012-20	13	100	100	98.08	89.95	37.86	59.6	100	32.08	100	100	78.83	100	100
ST8-SSI-h013-21	13	100	100	98.08	89.39	37.86	59.6	100	32.08	100	100	78.05	100	100
ST8-SSI-h014-21	13	100	100	83.1	88.55	37.86	59.6	100	32.08	100	100	77.93	100	100
ST8-SSI-h015-21	13	100	100	86.77	89.7	37.86	59.6	100	32.08	100	100	77.86	100	100
ST8-SSI-h018-21	13	100	100	98.08	90.9	37.86	59.6	100	32.08	100	100	78.72	100	100
ST8-SSI-h019-21	13	100	100	71.06	89.36	37.86	59.6	100	32.08	100	100	78.63	100	100
ST8-SSI-h020-18	13	100	100	98.08	90.79	37.86	59.6	100	32.08	100	100	100	100	100
ST8-SSI-h023-19	13	100	100	98.08	89.95	37.86	59.6	100	32.08;32.08	100	100	78.7	100	100
ST8-SSI-h024-19	13	100	100	98.08	89.95	37.86	59.6	100	32.08	100	100	100	100	100
ST8-SSI-h025-20	13	100	100	78.62	89.39	37.86	59.6	100	32.08	100	100	78.05	100	100
ST8-SSI-h027-20	13	100	100	87.5	73.27	37.86	59.6	100	32.08	100	100	100	100	100
ST8-SSI-h028-21	13	100	100	96.57	83.12	37.86	59.6	100	32.08	100	100	78.83	100	100
ST8-SSI-h033-18	13	100	100	98.08	90.09	37.86	59.6	100	32.08	100	100	77.86	100	100
ST8-SSI-h035-18	13	100	100	98.08	71.65	37.86	59.6	100	32.08	100	100	78	100	100
ST8-SSI-h036-18	13	100	100	98.08	90.79	37.86	59.6	100	32.08	100	100	78.72	100	100
ST8-SSI-h037-18	13	100	100	98.08	96.03	37.86	59.6	100	32.08	100	100	78.72	91.28	100
ST8-SSI-h039-18	13	100	100	80.27	91.16	37.86	59.6	100	32.08	100	100	100	100	100
ST8-SSI-h041-18	13	100	100	98.08	71.68	37.86	59.6	100	32.08	100	100	78	100	100
ST8-SSI-h042-18	13	100	100	98.08	71.87	37.86	59.6	100	32.08	100	100	87.86	100	100
ST8-SSI-h043-18	13	100	100	98.08	71.68	37.86	59.6	100	32.08	100	100	78.72	100	100
ST8-SSI-h045-18	13	100	100	98.08	90.79	37.86	59.6	100	32.08	100	100	100	100	100
ST8-SSI-h046-18	13	100	100	78.98	71.68	37.86	59.6	100	32.08	100	100	87.05	100	100
ST8-SSI-h047-18	13	100	100	77.47	71.45	37.86	59.6	100	32.08	100	100	77.94	100	100
ST8-SSI-h049-18	13	100	100	80.22	71.68	37.86	59.6	100	32.08	100	100	100	100	100
ST8-SSI-h050-18	13	100	100	98.08	90.04	37.86	59.6	100	32.08;32.08	100	100	77.93	100	100
ST8-SSI-h052-19	13	100	100	98.08	96.05	37.86	59.6	100	32.08	100	100	78.72	100	100
ST8-SSI-h053-19	13	100	100	78.98	90.79	37.86	59.6	100	32.08	100	100	87.86	100	100
ST8-SSI-h055-19	13	100	100	98.08	92	37.86	59.6	100	32.08	100	100	78.63	100	100
ST8-SSI-h059-19	13	100	100	98.08	75.93	37.86	59.6	100	32.08	100	100	78.72	100	100
ST8-SSI-h060-19	13	100	100	85.53	92.75	37.86	59.6	100	32.08	100	100	78.7	100	100
ST8-SSI-h065-19	13	100	100	98.08	83.71	37.86	59.6	100	32.08	100	100	67.48;32.66	100	100
ST8-SSI-h068-19	13	100	100	98.08	89.39	37.86	59.6	100	32.08	100	100	100	100	100
ST8-SSI-h070-19	13	100	100	89.15	89.39	37.86	59.6	100	32.08	100	100	78.72	100	100
ST8-SSI-h072-19	13	100	100	66.94	71.79	37.86	59.6	100	32.08	100	100	100	100	100
ST8-SSI-h074-19	13	100	100	98.08	89.39	37.86	59.6	100	32.08	100	100	78.72	100	100
ST8-SSI-h076-19	13	100	100	89.15	89.73	37.86	59.6	100	32.08	100	100	78.72	100	100
ST8-SSI-h078-20	13	100	100	85.53	89.73	37.86	59.6	100	32.08	100	100	78.7	100	100
ST8-SSI-h079-20	13	100	100	98.08	92	37.86	59.6	100	32.08	100	100	100	100	100
ST8-SSI-h080-20	13	100	100	98.08	96.89	37.86	59.6	100	32.08	100	100	100	100	100
ST8-SSI-h082-20	13	100	100	98.08	72.4	37.86	59.6	100	32.08	100	100	78.72	100	100
ST8-SSI-h084-20	13	100	100	98.08	98.32	37.86	59.6	100	32.08	100	100	100	100	100
ST8-SSI-h085-20	13	100	100	65.34	97.48	37.86	59.6	100	32.08	100	100	100	100	100
ST8-SSI-h086-20	13	100	100	98.08	91.97	37.86	59.6	100	32.08	100	100	78.72	100	100
ST8-SSI-h087-21	13	100	100	98.08	90.79	37.86	59.6	100	32.08	100	100	100	100	100
ST8-SSI-h090-21	13	100	100	98.08	89.39	37.86	59.6	100	32.08	100	100	78.05	100	100
ST8-SSI-h092-21	13	100	100	98.08	84.44	37.86	59.6	100	32.08	100	100	78.83	100	100
ST8-SSI-h095-21	13	100	100	98.08	90.79	37.86	59.6	100	32.08	100	100	100	100	100
ST8-SSI-h098-21	13	100	100	83.1	90.79	37.86	59.6	100	32.08	100	100	100	100	100
ST8-SSI-h100-21	13	100	100	73.49	71.68	37.86	59.6	100	32.08	100	100	78.93	100	100
ST8-SSI-h101-19	13	100	100	98.08	96.87	37.86	59.6	100	32.08	100	100	100	100	100
ST8-SSI-h104-18	13	100	100	98.08	73.83	37.86	59.6	100	32.08	100	100	78	100	100
ST8-SSI-h105-18	13	100	100	98.08	87.8	37.86	59.6	100	32.08	100	100	78	100	100
ST8-SSI-h106-18	13	100	100	66.94	71.68	37.86	59.6	100	32.08	100	100	100	100	100
ST8-SSI-h107-18	13	100	100	98.08	71.68	37.86	59.6	100	32.08	100	100	78.72	100	98.19
ST8-SSI-h110-18	13	100	100	78.98	93.51	37.86	59.6	100	32.08	100	100	78	100	100
ST8-SSI-h112-18	13	100	100	80.27	90.79	37.86	59.6	100	32.08	100	100	78.72	100	100
ST8-SSI-h114-18	13	100	100	80.27	89.2	37.86	59.6	100	32.08	100	100	100	100	100
ST8-SSI-h115-19	13	100	100	98.08	91.24	37.86	59.6	100	32.08	100	100	77.93	100	100
ST8-SSI-h116-19	13	100	100	89.15	92.3	37.86	59.6	100	32.08	100	100	100	100	100
ST8-SSI-h118-20	13	100	100	64.93	71.56	37.86	59.6	100	32.08	100	100	100	100	100
ST8-SSI-h120-20	13	100	100	63.64	93.2	37.86	59.6	100	32.08	100	100	79.02	100	100
ST8-SSI-h126-21	13	100	100	96.57	89.39	37.86	59.6	100	32.08	100	100	65.79	100	100
ST8-SSI-h128-21	13	100	100	98.08	93.06	37.86	59.6	100	32.08	100	100	78.72	100	100
ST8-SSI-h130-21	13	100	100	65.89	72.54	37.86	59.6	100	32.08	100	100	78.7	100	100
ST8-SSI-h131-21	13	100	100	98.08	52.53	37.86	59.6	100	32.08	100	100	78.05	100	100
ST8-SSI-h132-21	13	100	100	73.95	76.32	37.86	59.6	100	32.08;32.08	100	100	78.93	100	100
ST8-SSI-h133-18	13	100	100	78.98	82.28	37.86	59.6	100	32.08	100	100	78.72	100	100
ST8-SSI-h137-18	13	100	100	77.47	96.89	37.86	59.6	100	32.08	100	100	78.72	100	100
ST8-SSI-h138-18	13	100	100	60.26	71.68	37.86	59.6	100	32.08	100	100	78	100	100
ST8-SSI-h142-18	13	100	100	98.08	96.87	37.86	59.6	100	32.08	100	100	87.05	100	100
ST8-SSI-h145-19	13	100	100	98.08	92.75	37.86	59.6	100	32.08	100	100	77.93	100	100
ST8-SSI-h146-19	13	100	100	98.08	91.8	37.86	59.6	100	32.08	100	100	78.7	100	100
ST8-SSI-h147-19	13	100	100	88.55	89.73	37.86	59.6	100	32.08	100	100	78.72	100	100
ST8-SSI-h149-20	13	100	100	98.08	88.55	37.86	59.6	100	32.08	100	100	65.38	100	100
ST8-SSI-h150-20	13	100	100	98.08	91.24	37.86	59.6	100	32.08	100	100	100	100	100
ST8-SSI-h152-20	13	100	100	98.08	91.91	37.86	59.6	100	32.08	100	100	78.7	100	100
ST8-SSI-h157-21	13	100	100	63.23	71.48	37.86	59.6	100	32.08	100	100	78.05	100	100
ST8-SSI-h158-21	13	100	100	85.62	89.95	37.86	59.6	100	32.08	100	100	77.95	77.71	100
ST8-SSI-h159-21	13	100	100	88.19	88.55	37.86	59.6	100	32.08	100	100	77.86	100	100
ST8-SSI-h160-21	13	100	100	86.95	88.55	37.86	59.6	100	32.08	100	100	78.7	100	100
ST8-SSI-h162-21	13	100	100	93.59	72.4	37.86	59.6	100	32.08;32.08	100	100	78.7	100	100
ST8-SSI-h164-21	13	100	100	98.08	71.68	37.86	59.6	100	32.08	100	100	78.73	97.75	100
ST8-SSI-h165-21	13	100	100	87.5	96.89	37.86	59.6	100	32.08	100	100	79.49	100	100
ST8-SSI-h168-18	13	100	100	98.08	89.95	37.86	59.6	100	32.08	100	100	87.86	100	100
ST8-SSI-h170-18	13	100	100	80.27	89.95	37.86	59.6	100	32.08	100	100	100	100	100
ST8-SSI-h171-21	13	100	100	98.08	90.79	37.86	59.6	100	32.08	100	100	100	100	100
ST8-SSI-h173-21	13	100	100	98.08	89.7	37.86	59.6	100	32.08	100	100	78.63	100	100
ST8-SSI-h174-18	13	100	100	76.24	74.28	37.86	59.6	100	32.08	100	100	78.72	100	100
ST8-SSI-h175-18	13	100	100	85.94	89.17	37.86	59.6	100	32.08	100	100	34.40;43.43	100	100
ST8-SSI-h176-18	13	100	100	98.08	93.73	37.86	59.6	100	32.08	100	100	78.05	100	100
ST8-SSI-h177-18	13	100	100	98.08	93.51	37.86	59.6	100	32.08	100	100	78.72	100	100
ST8-SSI-h179-18	13	100	100	80.27	71.68	37.86	59.6	100	32.08	100	100	78	100	100
ST8-SSI-h180-18	13	100	100	98.08	71.68	37.86	59.6	100	32.08	100	100	78.72	100	100
ST8-SSI-h183-18	13	100	100	80.27	96.87	37.86	59.6	100	32.08	100	100	78.72	100	100
ST8-SSI-h184-18	13	100	100	87.55	96.87	37.86	59.6	100	32.08	100	100	100	100	100
ST8-SSI-h185-19	13	100	100	98.08	89.53	37.86	59.6	100	32.08	100	100	78.56	100	100
ST8-SSI-h189-19	13	100	100	98.08	88.64	37.86	59.6	100	32.08	100	100	78.05	100	100
ST8-SSI-h190-19	13	100	100	98.08	85.47	37.86	41.28	100	32.08	100	100	66.33	97.61	100
ST8-SSI-h192-19	13	100	100	92.4	91.24	37.86	59.6	100	32.08	100	100	66.15	100	100
ST8-SSI-h194-19	13	100	100	65.16	81.47	37.86	59.6	100	32.08	100	100	78.73	100	100
ST8-SSI-h195-19	13	100	100	89.15	90.9	37.86	59.6	100	32.08	100	100	100	100	100
ST8-SSI-h196-19	13	100	100	89.15	90.26	37.86	59.6	100	32.08	100	100	78.7	100	100
ST8-SSI-h197-19	13	100	100	66.07	70.45	37.86	59.6	100	32.08	100	100	100	100	100
ST8-SSI-h198-19	13	100	100	98.08	90.79	37.86	59.6	100	32.08	100	100	77.93	100	100
ST8-SSI-h199-19	13	100	100	98.08	88.97	37.86	59.6	100	32.08	100	100	78.72	100	100
ST8-SSI-h200-19	13	100	100	86.63	90.79	37.86	59.6	100	32.08	100	100	77.93	100	100
ST8-SSI-h201-20	13	100	100	63.64	70.56	37.86	59.6	100	32.08	100	100	66.15	100	100
ST8-SSI-h203-20	13	100	100	77.47	95.47	37.86	59.6	100	32.08	100	100	73.75	100	100
ST8-SSI-h204-20	13	100	100	63.64	96.87	37.86	59.6	100	32.08	100	100	78.78	100	100
ST8-SSI-h207-21	13	100	100	87.5	91.91	37.86	59.6	100	32.08	100	100	100	100	100
ST8-SSI-h208-21	13	100	100	98.08	91.66	37.86	59.6	100	32.08	100	100	100	100	100
ST8-SSI-h211-21	13	100	100	89.15	89.7	37.86	59.6	100	32.08	100	100	78.63	100	100
ST8-SSI-h216-21	13	100	100	98.08	71.98	37.86	59.6	100	32.08	100	100	78.7	100	100
ST8-SSI-h217-21	13	100	100	78.62	89.39	37.86	59.6	100	32.08	100	100	78.63	100	100
ST8-SSI-h225-18	13	100	100	80.27	90.04	37.86	59.6	100	32.08	100	100	87.16	100	100
ST8-SSI-h232-19	13	100	100	98.08	96.87	37.86	59.6	100	32.08	100	100	66.03	100	100
ST8-SSI-h234-21	13	100	100	78.62	72.63	37.86	59.6	100	32.08	100	100	78.7	100	100
ST8-SSI-h239-19	13	100	100	64.93	71.68	37.86	59.6	100	32.08	100	100	77.93	100	100
ST8-SSI-h241-20	13	100	100	78.62	72.4	37.86	59.6	100	32.08	100	100	77.93	100	100
ST8-SSI-h242-20	13	100	100	65.34	71.48	37.86	59.6	100	32.08;32.08	100	100	78.05	100	100
ST8-SSI-h243-21	13	100	100	83.1	72.4	37.86	59.6	100	32.08;32.08	100	100	78.05	100	100
ST8-SSI-h246-18	13	100	100	80.27	90.79	37.86	59.6	100	32.08	100	100	78	100	100
ST8-SSI-h247-18	13	100	100	72.57	83.52	37.86	59.6	100	32.08	100	100	100	100	100
ST8-SSI-h248-19	13	100	100	98.08	89.95	37.86	59.6	100	32.08	100	100	78	100	100
ST8-SSI-h250-21	13	100	100	98.08	87.69	37.86	59.6	100	32.08	100	100	78.05	100	100
ST8-SSI-h251-21	13	100	100	66.94	72.4	37.86	59.6	100	32.08	100	100	78.7	100	100
ST8-SSI-h253-16	13	100	100	98.08	89.39	37.86	59.6	100	32.08	100	100	100	100	100
ST8-SSI-h254-16	13	100	100	98.08	97.48	37.86	59.6	100	32.08	100	100	100	100	100
ST8-SSI-h255-16	13	100	100	98.08	98.32	37.86	59.6	100	32.08	100	100	33.96;66.15	100	100
ST8-SSI-h258-16	13	100	100	98.08	88.53	37.86	59.6	100	32.08	100	100	100	100	100
ST8-SSI-h260-16	13	100	100	98.08	90.9	37.86	59.6	100	32.08	100	100	100	100	100
ST8-SSI-v002-12	13	100	100	80.49	96.03	37.86	59.6	100	32.08	100	100	100	100	100
ST8-SSI-v003-10	13	100	100	89.15	72.4	37.86	59.6	100	32.08	100	100	78.05	100	100
CLO_DA4943AA	13	100.00;100.00	100	98.08	98.32	37.86	59.6	100	32.08;32.08	100	100	100.00;100.00	100.00;100.00	100

## Sheet: S5
Table S5: Detected resistence genes in ST8 / RT 002 genomes with AMRfinderplus against the NCBI AMRfinderplus database. The values shown are the percentage of BLAST/HMM coverage to the reference sequence in the database.
Sample	aac(6')-Ie/aph(2'')-Ia	aadE	abc-f	blaCDD	blaR1	erm(B)	lsa	gyrA_T82I	gyrA_T82V	gyrB_D426N	rpoB_R505K	rpoB_S550Y	tet(40)	tet(M)
19S0260	-	-	99.24	100.00	97.98	-	-	-	-	-	-	-	-	-
19S0262	-	-	99.24	100.00	97.98	-	-	-	-	-	-	-	-	-
19S0264	-	-	99.24	100.00	97.98	-	-	-	-	-	-	-	-	-
22S0350	-	-	99.24	91.99	97.98	-	-	-	-	-	-	-	-	-
22S0351	-	-	99.24	100.00	97.98	-	-	-	-	-	-	-	-	-
22S0352	-	-	99.24	100.00	97.98	-	-	-	-	-	-	-	-	-
22S0353	-	-	99.24	100.00	97.98	-	-	-	-	-	-	-	-	-
22S0354	-	-	99.24	100.00	97.98	-	-	-	-	-	-	-	-	-
22S0355	-	-	99.24	100.00	97.98	-	-	-	-	-	-	-	-	-
22S0356	-	-	99.24	100.00	60.88	-	-	-	-	-	-	-	-	-
22S0357	-	-	99.24	100.00	97.98	-	-	-	-	-	-	-	-	-
22S0358	-	-	99.24	91.99	97.98	-	-	-	-	-	-	-	-	-
22S0359	-	-	99.24	91.99	97.98	-	-	-	-	-	-	-	-	-
22S0360	-	-	99.24	91.99	97.98	-	-	-	-	-	-	-	-	-
22S0361	-	-	99.24	100.00	97.98	-	-	-	-	-	-	-	-	-
22S0362	-	-	99.24	100.00	97.98	-	-	-	-	-	-	-	-	-
22S0363	-	-	99.24	100.00	97.98	-	-	-	-	-	-	-	-	-
22S0364	-	-	99.24	100.00	97.98	-	-	-	-	-	-	-	-	-
22S0366	-	-	99.24	100.00	97.98	-	-	-	-	-	-	-	-	-
22S0367	-	-	99.24	100.00	97.98	100.00	-	-	-	-	-	-	-	-
22S0368	-	-	99.24	100.00	97.98	-	-	-	-	-	-	-	-	-
22S0369	-	-	99.24	91.99	97.98	-	-	-	-	-	-	-	-	-
22S0370	-	-	99.24	100.00	97.98	-	-	-	-	-	-	-	-	-
22S0371	-	-	99.24	100.00	97.98	-	-	-	-	-	-	-	-	-
22S0372	-	-	99.24	100.00	97.98	-	-	-	-	-	-	-	-	-
22S0373	-	-	99.24	100.00	97.98	-	-	-	-	-	-	-	-	-
22S0374	-	-	99.24	100.00	97.98	-	-	-	-	-	-	-	-	-
22S0375	-	-	99.24	100.00	97.98	-	-	-	-	-	-	-	-	-
22S0376	-	-	99.24	100.00	97.98	-	-	-	-	-	-	-	-	-
22S0377	-	-	99.24	100.00	60.88	-	-	-	-	-	-	-	-	-
22S0378	-	-	99.24	100.00	97.98	-	-	-	-	-	-	-	-	-
CLO_AA1422AA	-	-	99.24	100.00	97.98	-	-	-	-	-	-	100.00	-	-
CLO_AA1477AA	-	-	99.24	100.00	97.98	-	-	-	-	-	-	-	-	-
CLO_AA1591AA	-	-	99.24	100.00	97.98	-	-	-	-	-	-	-	-	-
CLO_AA1673AA	-	-	99.24	100.00	97.98	-	-	-	-	-	-	-	-	100.00
CLO_AA1752AA	-	-	99.24	100.00	97.98	-	-	-	-	-	-	-	-	-
CLO_AA2257AA	-	-	99.24	100.00	97.98	-	-	-	-	-	-	-	-	-
CLO_AA4508AA	-	-	99.24	100.00	97.98	-	-	-	-	-	-	-	-	-
CLO_AA4628AA	-	-	99.24	100.00	97.98	-	-	-	-	-	-	-	-	-
CLO_AA4770AA	-	-	99.24	100.00	97.98	-	-	-	-	-	-	-	-	-
CLO_AA4773AA	-	-	99.24	100.00	97.98	-	-	-	-	-	-	-	-	-
CLO_AA4823AA	-	-	99.24	100.00	97.98	-	-	-	-	-	-	-	-	-
CLO_AA5542AA	-	-	99.24	100.00	97.98	-	-	-	-	-	-	-	-	-
CLO_AA5850AA	-	-	99.24	100.00	97.98	-	-	-	-	-	-	-	-	-
CLO_AA6095AA	-	-	99.24	100.00	97.98	-	-	-	-	-	-	-	-	-
CLO_AA6097AA	-	-	99.24	100.00	97.98	-	-	-	-	-	-	-	-	-
CLO_AA6326AA	-	-	99.24	100.00	97.98	-	-	-	-	-	-	-	-	-
CLO_AA6554AA	-	-	99.24	100.00	97.98	-	-	-	-	-	-	-	-	-
CLO_AA9137AA	-	-	99.24	100.00	97.98	-	-	-	-	-	-	-	-	-
CLO_AA9463AA	-	-	99.24	100.00	97.98	-	-	-	-	-	-	-	-	-
CLO_BA1112AA	-	-	99.24	100.00	97.98	-	-	-	-	-	-	-	-	-
CLO_BA3701AA	-	-	99.24	94.23	97.98	-	-	-	-	-	-	-	-	-
CLO_BA3715AA	-	-	99.24	100.00	97.98	-	-	-	-	-	-	-	-	-
CLO_BA3730AA	-	-	99.24	100.00	97.98	-	-	-	-	-	-	-	-	-
CLO_BA4294AA	-	100.00	99.24	100.00	97.98	-	100.00	-	-	-	-	-	100.00	-
CLO_BA8127AA	-	-	99.24	100.00	97.98	-	-	-	-	-	-	-	-	-
CLO_BA8717AA	-	-	99.24	100.00	97.98	-	-	-	-	-	-	-	-	-
CLO_BA8944AA	-	-	99.24	100.00	97.98	-	-	-	-	-	-	-	-	-
CLO_BA8980AA	-	-	99.24	100.00	97.98	-	-	-	-	-	-	-	-	-
CLO_BA8992AA	-	-	99.24	100.00	97.98	-	-	-	-	-	-	-	-	-
CLO_BA9046AA	-	-	99.24	100.00	97.98	-	-	-	-	-	-	-	-	-
CLO_BA9132AA	-	-	99.24	100.00	97.98	-	-	-	-	-	-	-	-	-
CLO_BA9384AA	-	-	99.24	100.00	97.98	-	-	-	-	-	-	-	-	-
CLO_BA9427AA	-	-	99.24	100.00	97.98	-	-	-	-	-	-	-	-	-
CLO_BA9504AA	-	-	99.24	100.00	97.98	-	-	-	-	-	-	-	-	-
CLO_BA9563AA	-	-	99.24	100.00	97.98	-	-	-	-	-	-	-	-	-
CLO_BA9821AA	-	-	99.24	100.00	97.98	-	-	-	-	-	-	-	-	-
CLO_BA9871AA	-	-	99.24	100.00	97.98	-	-	-	-	-	-	-	-	-
CLO_BA9994AA	-	-	99.24	100.00	97.98	-	-	-	-	-	-	-	-	-
CLO_CA0043AA	-	-	99.24	100.00	97.98	-	-	-	-	-	-	-	-	-
CLO_CA0124AA	-	-	99.24	100.00	97.98	-	-	-	-	-	-	-	-	-
CLO_CA0262AA	-	-	99.24	100.00	97.98	-	-	-	-	-	-	-	-	-
CLO_CA0266AA	-	-	99.24	100.00	97.98	-	-	-	-	-	-	-	-	-
CLO_CA0315AA	-	-	99.24	100.00	97.98	-	-	-	-	-	-	-	-	-
CLO_CA0427AA	-	-	99.24	100.00	97.98	-	-	-	-	100.00	-	-	-	-
CLO_CA0445AA	-	-	99.24	100.00	97.98	-	-	-	-	-	-	-	-	-
CLO_CA0479AA	-	-	99.24	100.00	97.98	-	-	-	-	-	-	-	-	-
CLO_CA0496AA	-	-	99.24	100.00	97.98	-	-	-	-	-	-	-	-	-
CLO_CA0525AA	-	-	99.24	100.00	97.98	-	-	-	-	-	-	-	-	-
CLO_CA0552AA	-	-	99.24	100.00	97.98	-	-	-	-	-	-	-	-	-
CLO_CA0585AA	-	-	99.24	100.00	97.98	-	-	-	-	-	-	-	-	-
CLO_CA0766AA	-	-	99.24	91.99	97.98	-	-	-	-	-	-	-	-	-
CLO_CA0770AA	-	-	99.24	100.00	97.98	-	-	-	-	-	-	-	-	-
CLO_CA0780AA	-	-	99.24	100.00	97.98	-	-	-	-	-	-	-	-	-
CLO_CA0793AA	-	-	99.24	100.00	97.98	-	-	-	-	-	-	-	-	-
CLO_CA1151AA	-	-	99.24	100.00	97.98	-	-	-	-	-	-	-	-	-
CLO_CA1239AA	-	-	-	100.00	97.98	-	-	-	-	-	-	-	-	-
CLO_CA1295AA	-	-	99.24	100.00	97.98	-	-	-	-	-	-	-	-	-
CLO_CA1365AA	-	-	99.24	100.00	97.98	-	-	-	-	-	-	-	-	-
CLO_CA1384AA	-	-	99.24	100.00	97.98	-	-	-	-	-	-	-	-	-
CLO_CA1388AA	-	-	99.24	91.99	97.98	-	-	-	-	-	-	-	-	-
CLO_CA1481AA	-	-	99.24	100.00	97.98	-	-	-	-	-	-	-	-	-
CLO_CA1796AA	-	-	99.24	100.00	97.98	-	-	-	-	-	-	-	-	-
CLO_CA1865AA	-	-	99.24	100.00	97.98	-	-	-	-	-	-	-	-	-
CLO_CA1951AA	-	-	99.24	100.00	97.98	-	-	-	-	-	-	-	-	-
CLO_CA2090AA	-	-	99.24	100.00	97.98	-	-	-	-	-	-	-	-	-
CLO_CA2556AA	-	-	99.24	100.00	97.98	-	-	-	-	-	-	-	-	-
CLO_CA2559AA	-	-	99.24	100.00	97.98	-	-	-	-	-	-	-	-	-
CLO_CA2806AA	-	-	99.24	100.00	97.98	-	-	-	-	-	-	-	-	-
CLO_CA2825AA	-	-	99.24	100.00	97.98	-	-	-	-	-	-	-	-	-
CLO_CA2902AA	-	-	99.24	100.00	97.98	-	-	-	-	-	-	-	-	-
CLO_CA3019AA	-	-	99.24	100.00	97.98	-	-	-	-	-	-	-	-	-
CLO_CA3051AA	-	-	99.24	91.99	97.98	-	-	-	-	-	-	-	-	-
CLO_CA3233AA	-	-	99.24	100.00	97.98	-	-	-	-	-	-	-	-	-
CLO_CA3235AA	-	-	99.24	100.00	97.98	-	-	-	-	-	-	-	-	-
CLO_CA3463AA	-	-	99.24	100.00	97.98	-	-	-	-	-	-	-	-	-
CLO_CA3653AA	-	-	99.24	100.00	97.98	-	-	-	-	-	-	-	-	-
CLO_CA3745AA	-	-	99.24	100.00	97.98	-	-	-	-	-	-	-	-	-
CLO_CA3818AA	-	-	99.24	100.00	97.98	-	-	-	-	-	-	-	-	-
CLO_CA3993AA	-	-	99.24	100.00	97.98	-	-	-	-	-	-	-	-	-
CLO_CA4044AA	-	-	99.24	100.00	97.98	-	-	-	-	-	-	-	-	-
CLO_CA4481AA	-	-	99.24	100.00	97.98	-	-	-	-	-	-	-	-	-
CLO_CA4676AA	-	-	99.24	100.00	97.98	-	-	-	-	-	-	-	-	-
CLO_CA5055AA	-	-	99.24	100.00	97.98	-	-	-	-	-	-	-	-	-
CLO_CA5194AA	-	-	99.24	100.00	97.98	-	-	-	-	-	-	-	-	-
CLO_CA5267AA	-	-	99.24	91.99	97.98	-	-	-	-	-	-	-	-	-
CLO_CA5405AA	-	-	99.24	100.00	97.98	-	-	-	-	-	-	-	-	-
CLO_CA5550AA	-	-	99.24	91.99	97.98	-	-	-	-	-	-	-	-	-
CLO_CA5628AA	-	-	99.24	100.00	97.98	-	-	-	-	-	-	-	-	-
CLO_CA6100AA	-	-	99.24	100.00	97.98	-	-	-	-	-	-	-	-	-
CLO_CA6194AA	-	-	99.24	100.00	97.98	-	-	-	-	-	-	-	-	-
CLO_CA9084AA	-	-	99.24	100.00	97.98	-	-	-	-	-	-	-	-	-
CLO_CA9134AA	-	-	99.24	100.00	97.98	-	-	-	-	-	-	-	-	-
CLO_CA9177AA	-	-	99.24	100.00	97.98	-	-	-	-	-	-	-	-	-
CLO_CA9207AA	-	-	99.24	100.00	97.98	-	-	-	-	-	-	-	-	-
CLO_CA9278AA	-	-	99.24	91.99	97.98	-	-	-	-	-	-	-	-	-
CLO_CA9296AA	-	-	99.24	100.00	97.98	-	-	-	-	-	-	-	-	-
CLO_CA9335AA	-	-	-	100.00	97.98	-	-	-	-	-	-	-	-	-
CLO_CA9339AA	-	-	99.24	100.00	97.98	-	-	-	-	-	-	-	-	-
CLO_DA1333AA	-	-	99.24	100.00	97.98	-	-	-	-	-	-	-	-	-
CLO_DA1864AA	-	-	99.24	100.00	97.98	-	-	-	-	-	-	-	-	-
CLO_DA3092AA	-	-	99.24	100.00	97.98	-	-	-	-	-	-	-	-	-
CLO_DA4628AA	-	-	99.24	100.00	97.98	-	-	-	-	-	-	-	-	-
CLO_DA4653AA	-	-	99.24	100.00	97.98	-	-	-	-	-	-	-	-	-
CLO_DA4796AA	-	-	99.24	91.99	97.98	-	-	-	-	-	-	-	-	-
CLO_DA4838AA	-	-	99.24	100.00	97.98	-	-	-	-	-	-	-	-	-
CLO_DA4926AA	-	-	99.24	100.00	97.98	-	-	-	-	-	-	-	-	-
CLO_DA4936AA	-	-	99.24	100.00	97.98	-	-	-	-	-	-	-	-	-
CLO_DA4943AA	-	-	99.24	100.00	97.98	-	-	-	-	-	-	-	-	-
CLO_DA4944AA	-	-	99.24	100.00	97.98	-	-	-	-	-	-	-	-	-
CLO_DA5621AA	-	-	-	100.00	97.98	-	-	100.00	-	-	-	-	-	-
CLO_DA6036AA	-	-	99.24	100.00	97.98	-	-	-	-	-	-	-	-	-
CLO_DA6057AA	-	-	99.24	100.00	97.98	-	-	-	-	-	-	-	-	-
CLO_DA6515AA	-	-	99.24	100.00	97.98	-	-	-	-	-	-	-	-	-
CLO_DA7256AA	-	-	99.24	100.00	97.98	-	-	-	-	-	-	-	-	-
CLO_DA7262AA	-	-	99.24	100.00	97.98	-	-	-	-	-	-	-	-	-
CLO_DA7520AA	-	100.00	99.24	100.00	97.98	-	-	-	-	-	-	-	-	-
CLO_DA7567AA	-	-	99.24	100.00	97.98	-	-	-	-	-	-	-	-	-
CLO_DA7650AA	-	-	99.24	100.00	97.98	-	-	-	-	-	-	-	-	-
CLO_DA7982AA	-	-	99.24	100.00	97.98	-	-	-	-	-	-	-	-	-
CLO_DA8056AA	-	-	99.24	100.00	97.98	-	-	-	-	-	-	-	-	-
CLO_DA8058AA	-	-	99.24	100.00	97.98	-	-	-	-	-	-	-	-	-
CLO_DA8428AA	-	-	99.24	100.00	97.98	-	-	-	-	-	-	-	-	-
CLO_DA8499AA	-	-	99.24	82.37	97.98	-	-	-	-	-	-	-	-	-
CLO_DA8523AA	-	-	99.24	100.00	97.98	-	-	100.00	-	-	-	-	-	-
CLO_DA9448AA	-	-	99.24	100.00	97.98	-	-	-	-	-	-	-	-	-
CLO_DA9455AA	-	-	99.24	100.00	97.98	-	-	100.00	-	-	-	-	-	-
CLO_DA9461AA	-	-	99.24	100.00	97.98	100.00	-	100.00	-	-	-	-	-	-
CLO_DA9466AA	-	-	99.24	100.00	97.98	100.00	-	100.00	-	-	-	-	-	-
CLO_DA9470AA	-	-	99.24	100.00	97.98	-	-	100.00	-	-	-	-	-	-
CLO_DA9471AA	-	-	99.24	100.00	97.98	-	-	100.00	-	-	-	-	-	-
CLO_DA9481AA	-	-	99.24	100.00	97.98	-	-	100.00	-	-	-	-	-	-
CLO_DA9485AA	-	-	99.24	100.00	97.98	-	-	100.00	-	-	-	-	-	-
CLO_DA9491AA	-	-	99.24	100.00	97.98	-	-	100.00	-	-	-	-	-	-
CLO_DA9523AA	100.00	100.00	99.24	100.00	97.98	100.00	-	100.00	-	-	-	-	-	-
CLO_DA9531AA	-	-	99.24	100.00	97.98	-	-	-	-	-	-	-	-	-
CLO_DA9542AA	-	-	99.24	100.00	97.98	-	-	-	-	-	-	-	-	-
CLO_DA9552AA	-	-	99.24	100.00	97.98	-	-	-	-	-	-	-	-	-
CLO_DA9561AA	-	-	99.24	100.00	97.98	-	-	-	-	-	-	-	-	-
CLO_DA9585AA	-	-	99.24	100.00	97.98	-	-	-	-	-	-	-	-	-
CLO_DA9597AA	-	-	99.24	100.00	97.98	-	-	-	-	-	-	-	-	-
CLO_DA9620AA	100.00	100.00	99.24	100.00	97.98	-	-	-	-	-	-	-	-	-
CLO_DA9627AA	100.00	100.00	99.24	100.00	97.98	-	-	100.00	-	-	-	-	-	-
CLO_DA9663AA	-	-	99.24	100.00	97.98	100.00	-	100.00	-	-	-	-	-	-
CLO_DA9718AA	-	-	99.24	100.00	97.98	-	-	100.00	-	-	-	-	-	-
CLO_DA9720AA	-	-	99.24	100.00	97.98	100.00	-	100.00	-	-	-	-	-	-
CLO_DA9723AA	-	-	99.24	100.00	97.98	100.00	-	-	100.00	100.00	-	-	-	100.00
CLO_DA9725AA	-	-	99.24	100.00	97.98	100.00	-	100.00	-	-	-	-	-	-
CLO_DA9729AA	-	-	99.24	100.00	60.88	-	-	100.00	-	-	-	-	-	-
CLO_EA0075AA	-	-	99.24	97.76	97.98	100.00	-	100.00	-	-	-	-	-	-
CLO_EA0290AA	-	-	99.24	100.00	97.98	-	-	-	-	-	-	-	-	-
CLO_EA0400AA	-	-	99.24	100.00	97.98	-	-	100.00	-	-	-	-	-	-
CLO_EA0445AA	-	-	99.24	100.00	97.98	-	-	-	-	-	-	-	-	-
CLO_EA0508AA	-	-	99.24	100.00	97.98	-	-	-	-	-	-	-	-	-
CLO_EA0523AA	-	-	99.24	100.00	97.98	-	-	-	-	-	-	-	-	-
CLO_EA0613AA	-	-	99.24	100.00	97.98	-	-	-	-	-	-	-	-	-
CLO_EA0776AA	-	-	99.24	100.00;100.00	97.98	-	-	-	-	-	-	-	-	-
CLO_EA0884AA	-	-	99.24	100.00	97.98	-	-	-	-	-	-	-	-	-
CLO_EA0892AA	-	-	99.24	100.00	97.98	-	-	-	-	-	-	-	-	-
CLO_EA0973AA	-	-	99.24	100.00	97.98	-	-	-	-	-	-	-	-	-
CLO_EA0977AA	-	-	99.24	100.00	97.98	-	-	-	-	-	-	-	-	-
CLO_EA1074AA	-	-	99.24	100.00	97.98	-	-	-	-	-	-	-	-	-
CLO_EA1099AA	-	-	99.24	100.00	97.98	-	-	-	-	-	-	-	-	-
CLO_EA1119AA	-	-	99.24	100.00	97.98	-	-	-	-	-	-	-	-	-
CLO_EA1164AA	-	-	99.24	100.00	97.98	-	-	-	-	-	-	-	-	-
CLO_EA1172AA	-	-	99.24	100.00	97.98	-	-	-	-	-	-	-	-	-
CLO_EA4561AA	-	-	99.24	91.99	97.98	-	-	-	-	-	-	-	-	-
CLO_EA5248AA	-	-	99.24	100.00	97.98	-	-	-	-	-	-	-	-	-
CLO_EA5302AA	-	-	99.24	100.00	97.98	-	-	-	-	-	-	-	-	-
CLO_EA5376AA	-	-	99.24	100.00	97.98	-	-	-	-	-	-	-	-	-
CLO_EA5387AA	-	-	99.24	100.00	97.98	-	-	-	-	-	-	-	-	-
CLO_EA5473AA	-	-	99.24	100.00	97.98	-	-	100.00	-	-	-	-	-	-
CLO_EA5481AA	-	-	99.24	100.00	97.98	-	-	-	-	-	-	-	-	-
CLO_EA5484AA	-	-	99.24	100.00	97.98	-	-	-	-	-	-	-	-	-
CLO_EA5516AA	-	-	99.24	100.00	97.98	-	-	-	-	-	-	-	-	-
CLO_EA5593AA	-	-	99.24	100.00	97.98	-	-	-	-	-	-	-	-	-
CLO_EA5755AA	-	-	99.24	100.00	97.98	-	-	-	-	-	-	-	-	-
CLO_EA5891AA	-	-	99.24	100.00	97.98	-	-	-	-	-	-	-	-	-
CLO_EA5914AA	-	-	99.24	94.23	60.88	-	-	-	-	-	-	-	-	-
CLO_EA5940AA	-	-	99.24	100.00	97.98	-	-	-	-	-	-	-	-	-
CLO_EA6054AA	-	-	99.24	100.00	97.98	-	-	-	-	-	-	-	-	-
CLO_EA6055AA	-	-	99.24	100.00	97.98	-	-	-	-	-	-	-	-	-
CLO_EA6564AA	-	-	99.24	100.00	97.98	-	-	-	-	-	-	-	-	-
CLO_EA6678AA	-	-	99.24	100.00	97.98	-	-	-	-	-	-	-	-	-
CLO_EA6679AA	-	-	99.24	100.00	97.98	-	-	-	-	-	-	-	-	-
CLO_EA6830AA	-	-	99.24	100.00	97.98	-	-	-	-	-	-	-	-	-
CLO_EA6960AA	-	-	99.24	100.00	97.98	-	-	-	-	-	-	-	-	-
CLO_EA7015AA	-	-	99.24	100.00	97.98	-	-	-	-	-	-	-	-	-
CLO_EA7065AA	-	-	99.24	100.00	97.98	-	-	-	-	-	-	-	-	-
CLO_EA7225AA	-	-	99.24	100.00	97.98	-	-	-	-	-	-	-	-	-
CLO_EA7386AA	-	-	99.24	100.00	97.98	-	-	-	-	-	-	-	-	-
CLO_EA7462AA	-	-	99.24	100.00	97.98	-	-	-	-	-	-	-	-	-
CLO_EA7631AA	-	-	99.24	100.00	97.98	-	-	-	-	-	-	-	-	-
CLO_EA8339AA	-	-	99.24	100.00	97.98	-	-	-	-	-	-	-	-	-
CLO_EA8355AA	-	-	99.24	91.99	97.98	-	-	-	-	-	-	-	-	-
CLO_EA8382AA	-	-	99.24	100.00	97.98	-	-	-	-	-	-	-	-	-
CLO_EA8384AA	-	-	99.24	100.00	97.98	-	-	-	-	-	-	-	-	-
CLO_EA8389AA	-	-	99.24	100.00	97.98	-	-	-	-	-	-	-	-	-
CLO_EA8400AA	-	-	99.24	100.00	97.98	-	-	-	-	-	-	-	-	-
CLO_EA8430AA	-	-	99.24	100.00	97.98	-	-	-	-	-	-	-	-	-
CLO_EA8431AA	-	-	99.24	100.00	97.98	-	-	-	-	-	-	-	-	-
CLO_EA8835AA	-	-	99.24	100.00	97.98	-	-	-	-	-	-	-	-	-
CLO_EA8867AA	-	-	99.24	100.00	97.98	-	-	-	-	-	-	-	-	-
CLO_EA9042AA	-	-	99.24	100.00	97.98	-	-	-	-	-	-	-	-	-
CLO_EA9064AA	-	-	99.24	100.00	97.98	-	-	-	-	-	-	-	-	-
CLO_EA9321AA	-	-	99.24	100.00	97.98	-	-	-	-	-	-	-	-	-
CLO_EA9334AA	-	-	99.24	100.00	97.98	-	-	-	-	-	-	-	-	-
CLO_EA9350AA	-	-	99.24	100.00	97.98	-	-	-	-	-	-	-	-	-
CLO_EA9392AA	-	-	99.24	100.00	97.98	-	-	-	-	-	-	-	-	-
CLO_EA9540AA	-	-	99.24	100.00	97.98	-	-	-	-	-	-	-	-	-
CLO_EA9562AA	-	-	99.24	100.00	97.98	-	-	-	-	-	-	-	-	-
CLO_EA9737AA	-	-	99.24	100.00	97.98	-	-	-	-	-	-	-	-	-
CLO_EA9786AA	-	-	99.24	100.00	97.98	-	-	-	-	-	-	-	-	-
CLO_EA9879AA	-	-	99.24	100.00	97.98	-	-	-	-	-	-	-	-	-
CLO_FA1674AA	-	-	99.24	100.00	97.98	-	-	-	-	-	-	-	-	-
CLO_FA1799AA	-	-	99.24	100.00	97.98	-	-	-	-	-	-	-	-	-
CLO_FA1941AA	-	-	99.24	100.00	97.98	-	-	-	-	-	-	-	-	-
CLO_FA2124AA	-	-	99.24	100.00	97.98	-	-	-	-	-	-	-	-	-
CLO_FA2268AA	-	-	99.24	100.00	97.98	-	-	-	-	-	-	-	-	-
CLO_FA2477AA	-	-	99.24	100.00	97.98	-	-	-	-	-	-	-	-	-
CLO_FA2555AA	-	-	99.24	100.00	97.98	-	-	-	-	-	-	-	-	-
CLO_FA2573AA	-	-	99.24	100.00	97.98	-	-	-	-	-	-	-	-	-
CLO_FA2898AA	-	-	99.24	100.00	97.98	-	-	-	-	-	-	-	-	-
CLO_FA2930AA	-	-	99.24	100.00	97.98	-	-	-	-	-	-	-	-	-
CLO_FA2938AA	-	-	99.24	100.00	97.98	-	-	-	-	-	-	-	-	-
CLO_FA2947AA	-	-	99.24	100.00	97.98	-	-	-	-	-	-	-	-	-
CLO_FA3281AA	-	-	99.24	100.00	97.98	-	-	-	-	-	-	-	-	-
CLO_FA3282AA	-	-	99.24	91.99	97.98	-	-	-	-	-	-	-	-	-
CLO_FA3479AA	-	-	99.24	100.00	97.98	-	-	-	-	-	-	-	-	-
CLO_FA3493AA	-	-	99.24	100.00	97.98	-	-	-	-	-	-	-	-	-
CLO_FA3714AA	-	-	99.24	100.00	97.98	-	-	-	-	-	-	-	-	-
CLO_FA3771AA	-	-	99.24	100.00	97.98	-	-	-	-	-	-	-	-	-
CLO_FA3899AA	-	-	99.24	100.00	97.98	-	-	-	-	-	-	-	-	-
CLO_FA3905AA	-	-	99.24	100.00	97.98	-	-	-	-	-	-	-	-	-
CLO_FA4158AA	-	-	99.24	100.00	97.98	-	-	-	-	-	-	-	-	-
CLO_FA4225AA	-	-	99.24	100.00	97.98	-	-	-	-	-	-	-	-	-
CLO_FA4295AA	-	-	99.24	100.00	97.98	-	-	-	-	-	-	-	-	-
CLO_FA4322AA	-	-	99.24	100.00	97.98	-	-	-	-	-	-	-	-	-
DSM29687	-	100.00	99.24	100.00	97.98	-	-	-	-	-	-	-	-	-
IP-e-D17MD270	-	-	99.24	100.00	97.98	-	-	-	-	-	-	-	-	-
IP-e-D19MD028	-	-	99.24	100.00	97.98	-	-	-	-	-	-	-	-	-
IP-e-D19MD036	-	-	99.24	100.00	97.98	-	-	-	-	-	-	-	-	-
IP-e-D19MD076	-	-	99.24	100.00	97.98	-	-	-	-	-	-	-	-	-
IP-e-D19MD370	-	-	99.24	100.00	97.98	-	-	-	-	-	-	-	-	-
IP-h-2016-1154	-	-	99.24	91.99	97.98	-	-	-	-	-	-	-	-	-
IP-h-2017-220	-	-	99.24	91.99	97.98	-	-	-	-	-	-	-	-	-
IP-h-2017-240	-	-	99.24	100.00	97.98	-	-	-	-	-	-	-	-	-
NCTC13746	-	-	99.24	100.00	97.98	-	-	-	-	-	-	-	-	-
Reference	-	-	99.24	100.00	97.98	-	-	-	-	-	-	-	-	-
RT002-BfR-a1	-	-	99.24	91.99	97.98	-	-	-	-	-	-	-	-	-
RT002-BfR-e2	-	-	99.24	100.00	97.98	-	-	-	-	-	-	-	-	-
RT002-BfR-e3	-	-	99.24	100.00	97.98	-	-	-	-	-	-	-	-	-
RT002-BfR-f10	-	-	99.24	100.00	97.98	-	-	-	-	-	-	-	-	-
RT002-BfR-f2	-	-	99.24	91.99	97.98	-	-	-	-	-	-	-	-	-
RT002-BfR-f3	-	-	99.24	91.99	97.98	-	-	-	-	-	-	-	-	-
RT002-BfR-f4	-	-	99.24	100.00	97.98	-	-	-	-	-	-	-	-	-
RT002-BfR-f5	-	-	99.24	91.99	97.98	-	-	-	-	-	-	-	-	-
RT002-BfR-f6	-	-	99.24	100.00	97.98	-	-	-	-	-	-	-	-	-
RT002-BfR-f7	-	-	99.24	100.00	97.98	-	-	-	-	-	-	-	-	-
RT002-BfR-f8	-	-	99.24	100.00	97.98	-	-	-	-	-	-	-	-	-
RT002-BfR-f9	-	-	99.24	91.99	97.98	-	-	-	-	-	-	-	-	-
ST8-SSI-h001-16	-	-	99.24	100.00	97.98	-	-	-	-	-	-	-	-	-
ST8-SSI-h002-16	-	-	99.24	100.00	97.98	-	-	-	-	-	-	-	-	-
ST8-SSI-h003-16	-	-	99.24	100.00	97.98	-	-	-	-	-	-	-	-	-
ST8-SSI-h004-18	-	-	99.24	100.00	97.98	-	-	-	-	-	-	-	-	-
ST8-SSI-h005-18	-	-	99.24	100.00	97.98	-	-	-	-	-	-	-	-	-
ST8-SSI-h006-18	-	-	99.24	100.00	97.98	-	-	-	-	-	-	-	-	-
ST8-SSI-h007-19	-	-	99.24	100.00	97.98	-	-	-	-	-	-	-	-	-
ST8-SSI-h008-20	-	-	99.24	100.00	97.98	-	-	-	-	-	-	-	-	-
ST8-SSI-h009-20	-	-	99.24	100.00	97.98	-	-	-	-	-	-	-	-	-
ST8-SSI-h010-20	-	-	99.24	100.00	97.98	-	-	-	-	-	-	-	-	-
ST8-SSI-h011-20	-	-	99.24	100.00	97.98	-	-	-	-	-	-	-	-	-
ST8-SSI-h012-20	-	-	99.24	100.00	97.98	-	-	-	-	-	-	-	-	-
ST8-SSI-h013-21	-	-	99.24	100.00	97.98	-	-	-	-	-	-	-	-	-
ST8-SSI-h014-21	-	-	99.24	100.00	97.98	-	-	-	-	-	-	-	-	-
ST8-SSI-h015-21	-	-	99.24	100.00	97.98	-	-	-	-	-	-	-	-	-
ST8-SSI-h016-21	-	-	99.24	100.00	97.98	-	-	-	-	-	-	-	-	-
ST8-SSI-h017-21	-	-	99.24	100.00	97.98	-	-	-	-	-	-	-	-	-
ST8-SSI-h018-21	-	-	99.24	100.00	97.98	-	-	-	-	-	-	-	-	-
ST8-SSI-h019-21	-	-	99.24	61.04	97.98	-	-	-	-	-	-	-	-	-
ST8-SSI-h020-18	-	100.00	99.24	100.00	97.98	-	-	-	-	-	-	-	-	-
ST8-SSI-h022-19	-	-	99.24	100.00	97.98	-	-	-	-	-	-	-	-	-
ST8-SSI-h023-19	-	-	99.24	100.00	97.98	-	-	-	-	-	-	-	-	-
ST8-SSI-h024-19	-	-	99.24	100.00	97.98	-	-	-	-	-	-	-	-	-
ST8-SSI-h025-20	-	-	99.24	100.00	97.98	-	-	-	-	-	-	-	-	-
ST8-SSI-h026-20	-	-	99.24	100.00	97.98	-	-	-	-	-	-	-	-	-
ST8-SSI-h027-20	-	-	99.24	100.00	97.98	-	-	-	-	-	-	-	-	-
ST8-SSI-h028-21	-	-	99.24	100.00	97.98	-	-	-	-	-	-	-	-	-
ST8-SSI-h029-21	-	-	99.24	100.00	97.98	-	-	-	-	-	-	-	-	-
ST8-SSI-h030-21	-	-	99.24	100.00	97.98	-	-	-	-	-	-	-	-	-
ST8-SSI-h031-21	-	-	99.24	100.00	97.98	-	-	-	-	100.00	-	-	-	-
ST8-SSI-h032-21	-	-	99.24	100.00	97.98	-	-	-	-	-	-	-	-	-
ST8-SSI-h033-18	-	-	99.24	91.99	97.98	-	-	-	-	-	-	-	-	-
ST8-SSI-h034-18	-	-	99.24	100.00	97.98	-	-	-	-	-	-	-	-	-
ST8-SSI-h035-18	-	-	99.24	91.99	97.98	-	-	-	-	-	-	-	-	-
ST8-SSI-h036-18	-	-	99.24	100.00	97.98	-	-	-	-	-	-	-	-	-
ST8-SSI-h037-18	-	-	99.24	100.00	97.98	-	-	-	-	-	-	-	-	-
ST8-SSI-h038-18	-	-	99.24	100.00	97.98	-	-	-	-	-	-	-	-	-
ST8-SSI-h039-18	-	-	99.24	100.00	97.98	-	-	-	-	-	100.00	-	-	-
ST8-SSI-h040-18	-	-	99.24	100.00	97.98	-	-	-	-	-	100.00	-	-	-
ST8-SSI-h041-18	-	-	99.24	100.00	97.98	-	-	-	-	-	-	-	-	-
ST8-SSI-h042-18	-	-	99.24	100.00	97.98	-	-	-	-	-	-	-	-	-
ST8-SSI-h043-18	-	-	99.24	100.00	97.98	-	-	-	-	-	-	-	-	-
ST8-SSI-h044-18	-	-	99.24	100.00	97.98	-	-	-	-	-	-	-	-	-
ST8-SSI-h045-18	-	-	99.24	100.00	97.98	-	-	-	-	-	-	-	-	-
ST8-SSI-h046-18	-	-	99.24	100.00	97.98	-	-	-	-	-	-	-	-	-
ST8-SSI-h047-18	-	-	99.24	100.00	97.98	-	-	-	-	-	-	-	-	-
ST8-SSI-h048-18	-	100.00	99.24	100.00	97.98	-	100.00	-	-	-	-	-	100.00	-
ST8-SSI-h049-18	-	-	99.24	100.00	97.98	-	-	-	-	-	-	-	-	-
ST8-SSI-h050-18	-	-	99.24	100.00	97.98	-	-	-	-	-	-	-	-	-
ST8-SSI-h051-18	-	-	99.24	100.00	97.98	-	-	-	-	-	-	-	-	-
ST8-SSI-h052-19	-	-	99.24	100.00	97.98	-	-	-	-	-	-	-	-	-
ST8-SSI-h053-19	-	-	99.24	100.00	97.98	-	-	-	-	-	-	-	-	-
ST8-SSI-h054-19	-	-	99.24	100.00	97.98	-	-	-	-	-	-	-	-	-
ST8-SSI-h055-19	-	-	99.24	100.00	97.98	-	-	-	-	-	-	-	-	-
ST8-SSI-h056-19	-	-	99.24	100.00	97.98	-	-	-	-	-	-	-	-	-
ST8-SSI-h057-19	-	-	99.24	100.00	97.98	-	-	-	-	-	-	-	-	-
ST8-SSI-h058-19	-	-	99.24	100.00	97.98	-	-	-	-	-	-	-	-	-
ST8-SSI-h059-19	-	-	99.24	100.00	97.98	-	-	-	-	-	-	-	-	-
ST8-SSI-h060-19	-	-	99.24	100.00	97.98	-	-	-	-	-	-	-	-	-
ST8-SSI-h061-19	-	-	99.24	100.00	97.98	-	-	-	-	-	-	-	-	-
ST8-SSI-h062-19	-	-	99.24	81.49	97.98	-	-	-	-	-	-	-	-	-
ST8-SSI-h063-19	-	-	99.24	100.00	97.98	-	-	100.00	-	-	-	-	-	-
ST8-SSI-h064-19	-	-	99.24	100.00	97.98	-	-	-	-	-	-	-	-	-
ST8-SSI-h065-19	-	-	99.24	100.00	97.98	-	-	-	-	-	-	-	-	-
ST8-SSI-h066-19	-	-	99.24	100.00	97.98	-	-	-	-	-	-	-	-	-
ST8-SSI-h067-19	-	-	99.24	100.00	97.98	-	-	-	-	-	-	-	-	-
ST8-SSI-h068-19	-	-	99.24	100.00	97.98	-	-	-	-	-	-	-	-	-
ST8-SSI-h069-19	-	-	99.24	100.00	97.98	-	-	-	-	-	-	-	-	-
ST8-SSI-h070-19	-	-	99.24	100.00	97.98	-	-	-	-	-	-	-	-	-
ST8-SSI-h071-19	-	-	99.24	100.00	97.98	-	-	-	-	-	-	-	-	-
ST8-SSI-h072-19	-	-	99.24	100.00	97.98	-	-	-	-	-	-	-	-	-
ST8-SSI-h074-19	-	-	99.24	100.00	97.98	-	-	-	-	-	-	-	-	-
ST8-SSI-h075-19	-	-	99.24	100.00	97.98	-	-	-	-	-	-	-	-	-
ST8-SSI-h076-19	-	-	99.24	100.00	97.98	-	-	-	-	-	-	-	-	-
ST8-SSI-h077-20	-	-	99.24	100.00	97.98	-	-	-	-	-	-	-	-	-
ST8-SSI-h078-20	-	-	99.24	100.00	97.98	-	-	-	-	-	-	-	-	-
ST8-SSI-h079-20	-	-	99.24	100.00	97.98	-	-	-	-	-	-	-	-	-
ST8-SSI-h080-20	-	-	99.24	100.00	97.98	-	-	-	-	-	-	-	-	-
ST8-SSI-h081-20	-	-	99.24	100.00	97.98	-	-	-	-	-	-	-	-	-
ST8-SSI-h082-20	-	-	99.24	100.00	97.98	-	-	-	-	-	-	-	-	-
ST8-SSI-h083-20	-	-	99.24	100.00	97.98	-	-	-	-	-	-	-	-	-
ST8-SSI-h084-20	-	-	99.24	100.00	97.98	-	-	-	-	-	-	-	-	-
ST8-SSI-h085-20	-	-	99.24	100.00	97.98	-	-	-	-	-	-	-	-	-
ST8-SSI-h086-20	-	-	99.24	100.00	97.98	-	-	-	-	-	-	-	-	-
ST8-SSI-h087-21	-	-	99.24	100.00	97.98	-	-	-	-	-	-	-	-	-
ST8-SSI-h088-21	-	-	99.24	100.00	97.98	-	-	-	-	-	-	-	-	-
ST8-SSI-h089-21	-	-	99.24	100.00	97.98	-	-	-	-	-	-	-	-	-
ST8-SSI-h090-21	-	-	99.24	100.00	97.98	-	-	-	-	-	-	-	-	-
ST8-SSI-h091-21	-	-	99.24	100.00	97.98	-	-	-	-	-	-	-	-	-
ST8-SSI-h092-21	-	-	99.24	100.00	97.98	-	-	-	-	-	-	-	-	-
ST8-SSI-h093-21	-	-	99.24	100.00	97.98	-	-	-	-	-	-	-	-	-
ST8-SSI-h094-21	-	-	99.24	100.00	97.98	-	-	-	-	-	-	-	-	-
ST8-SSI-h095-21	-	-	99.24	100.00	97.98	-	-	-	-	-	-	-	-	-
ST8-SSI-h096-21	-	-	99.24	100.00	97.98	-	-	-	-	-	-	-	-	-
ST8-SSI-h097-21	-	-	99.24	100.00	97.98	-	-	-	-	-	-	-	-	-
ST8-SSI-h098-21	-	-	99.24	100.00	97.98	-	-	-	-	-	-	-	-	-
ST8-SSI-h099-21	-	-	99.24	91.99	97.98	-	-	-	-	-	-	-	-	-
ST8-SSI-h100-21	-	-	99.24	100.00	97.98	-	-	-	-	-	-	-	-	-
ST8-SSI-h101-19	-	-	99.24	91.99	97.98	-	-	-	-	-	-	-	-	-
ST8-SSI-h102-21	-	-	99.24	100.00	97.98	-	-	-	-	-	-	-	-	-
ST8-SSI-h103-18	-	-	99.24	100.00	97.98	-	-	-	-	-	-	-	-	-
ST8-SSI-h104-18	-	-	99.24	100.00	97.98	-	-	-	-	-	-	-	-	-
ST8-SSI-h105-18	-	-	99.24	100.00	97.98	-	-	-	-	-	-	-	-	-
ST8-SSI-h106-18	-	-	99.24	100.00	97.98	-	-	-	-	-	-	-	-	-
ST8-SSI-h107-18	-	-	99.24	100.00	97.98	-	-	-	-	-	-	-	-	-
ST8-SSI-h108-18	-	-	99.24	100.00	97.98	-	-	-	-	-	-	-	-	-
ST8-SSI-h109-18	-	-	99.24	100.00	97.98	-	-	-	-	-	-	-	-	-
ST8-SSI-h110-18	-	-	99.24	100.00	97.98	-	-	-	-	-	-	-	-	-
ST8-SSI-h112-18	-	-	99.24	100.00	97.98	-	-	-	-	-	-	-	-	-
ST8-SSI-h113-18	-	-	99.24	100.00	97.98	-	-	-	-	-	-	-	-	-
ST8-SSI-h114-18	-	-	99.24	100.00	97.98	-	-	-	-	-	-	-	-	-
ST8-SSI-h115-19	-	-	99.24	100.00	97.98	-	-	-	-	-	-	-	-	-
ST8-SSI-h116-19	-	-	99.24	100.00	97.98	-	-	-	-	-	-	-	-	-
ST8-SSI-h117-19	-	-	99.24	100.00	97.98	-	-	-	-	-	-	-	-	-
ST8-SSI-h118-20	-	-	99.24	100.00	97.98	-	-	-	-	-	-	-	-	-
ST8-SSI-h119-20	-	-	99.24	91.99	97.98	-	-	-	-	-	-	-	-	-
ST8-SSI-h120-20	-	-	99.24	100.00	97.98	-	-	-	-	-	-	-	-	-
ST8-SSI-h121-20	-	-	99.24	91.99	97.98	-	-	-	-	-	-	-	-	-
ST8-SSI-h122-20	-	-	99.24	100.00	97.98	-	-	-	-	-	-	-	-	-
ST8-SSI-h123-20	-	-	99.24	100.00	97.98	-	-	-	-	-	-	-	-	-
ST8-SSI-h124-20	-	-	99.24	100.00	97.98	-	-	-	-	-	-	-	-	-
ST8-SSI-h125-21	-	-	99.24	100.00	97.98	-	-	-	-	-	-	-	-	-
ST8-SSI-h126-21	-	-	99.24	100.00	97.98	-	-	-	-	-	-	-	-	-
ST8-SSI-h127-21	-	-	99.24	100.00	97.98	-	-	-	-	-	-	-	-	-
ST8-SSI-h128-21	-	-	99.24	100.00	97.98	-	-	-	-	-	-	-	-	-
ST8-SSI-h129-21	-	-	99.24	100.00	97.98	-	-	-	-	-	-	-	-	-
ST8-SSI-h130-21	-	-	99.24	100.00	97.98	-	-	-	-	-	-	-	-	-
ST8-SSI-h131-21	-	-	99.24	100.00	97.98	-	-	-	-	-	-	-	-	-
ST8-SSI-h132-21	-	-	99.24	100.00	97.98	-	-	-	-	-	-	-	-	-
ST8-SSI-h133-18	-	-	99.24	100.00	97.98	-	-	-	-	-	-	-	-	-
ST8-SSI-h134-18	-	-	99.24	100.00	97.98	-	-	-	-	-	-	-	-	-
ST8-SSI-h135-18	-	-	99.24	100.00	97.98	-	-	-	-	-	-	-	-	-
ST8-SSI-h136-18	-	-	99.24	100.00	97.98	-	-	-	-	-	-	-	-	-
ST8-SSI-h137-18	-	-	99.24	100.00	97.98	-	-	-	-	-	-	-	-	-
ST8-SSI-h138-18	-	-	99.24	100.00	97.98	-	-	-	-	-	-	-	-	-
ST8-SSI-h139-18	-	-	99.24	100.00	97.98	-	-	-	-	-	-	-	-	-
ST8-SSI-h140-18	-	-	99.24	100.00	97.98	-	-	-	-	-	-	-	-	-
ST8-SSI-h142-18	-	-	99.24	91.99	97.98	-	-	-	-	-	-	-	-	-
ST8-SSI-h143-19	-	-	99.24	100.00	97.98	-	-	-	-	-	-	-	-	-
ST8-SSI-h144-19	-	-	99.24	100.00	97.98	-	-	-	-	-	-	-	-	-
ST8-SSI-h145-19	-	-	99.24	100.00	97.98	-	-	-	-	-	-	-	-	-
ST8-SSI-h146-19	-	-	99.24	100.00	97.98	-	-	-	-	-	-	-	-	-
ST8-SSI-h147-19	-	-	99.24	100.00	97.98	-	-	-	-	-	-	-	-	-
ST8-SSI-h148-19	-	-	99.24	100.00	97.98	-	-	-	-	-	-	-	-	-
ST8-SSI-h149-20	-	-	99.24	100.00	97.98	-	-	-	-	-	-	-	-	-
ST8-SSI-h150-20	-	-	99.24	100.00	97.98	-	-	-	-	-	-	-	-	-
ST8-SSI-h151-20	-	-	99.24	100.00	97.98	-	-	-	-	-	-	-	-	-
ST8-SSI-h152-20	-	-	99.24	100.00	97.98	-	-	-	-	-	-	-	-	-
ST8-SSI-h153-20	-	-	99.24	100.00	97.98	-	-	-	-	-	-	-	-	-
ST8-SSI-h154-21	-	-	99.24	100.00	97.98	-	-	-	-	-	-	-	-	-
ST8-SSI-h155-21	-	-	99.24	61.04	97.98	-	-	-	-	-	-	-	-	-
ST8-SSI-h156-21	-	-	99.24	100.00	97.98	-	-	-	-	-	-	-	-	-
ST8-SSI-h157-21	-	-	99.24	100.00	97.98	-	-	-	-	-	-	-	-	-
ST8-SSI-h158-21	-	-	99.24	100.00	97.98	-	-	-	-	-	-	-	-	-
ST8-SSI-h159-21	-	-	99.24	100.00	97.98	-	-	-	-	-	-	-	-	-
ST8-SSI-h160-21	-	-	99.24	100.00	97.98	-	-	-	-	-	-	-	-	-
ST8-SSI-h161-21	-	-	99.24	100.00	97.98	-	-	-	-	-	-	-	-	-
ST8-SSI-h162-21	-	-	99.24	100.00	97.98	-	-	-	-	-	-	-	-	-
ST8-SSI-h163-21	-	-	99.24	100.00	97.98	-	-	-	-	-	-	-	-	-
ST8-SSI-h164-21	-	-	99.24	100.00	60.88	-	-	-	-	-	-	-	-	-
ST8-SSI-h165-21	-	-	99.24	100.00	97.98	-	-	-	-	-	-	-	-	-
ST8-SSI-h166-18	-	-	99.24	100.00	97.98	-	-	-	-	-	-	-	-	-
ST8-SSI-h167-18	-	-	99.24	100.00	97.98	-	-	-	-	-	-	-	-	-
ST8-SSI-h168-18	-	-	99.24	100.00	97.98	-	-	-	-	-	-	-	-	-
ST8-SSI-h170-18	-	-	99.24	100.00	97.98	-	-	-	-	-	-	-	-	-
ST8-SSI-h171-21	-	-	99.24	100.00	97.98	-	-	-	-	-	-	-	-	-
ST8-SSI-h172-21	-	-	99.24	100.00	97.98	-	-	-	-	-	-	-	-	-
ST8-SSI-h173-21	-	-	99.24	100.00	97.98	-	-	-	-	-	-	-	-	-
ST8-SSI-h174-18	-	-	99.24	100.00	97.98	-	-	-	-	-	-	-	-	-
ST8-SSI-h175-18	-	-	99.24	91.99	97.98	-	-	-	-	-	-	-	-	-
ST8-SSI-h176-18	-	-	99.24	100.00	97.98	-	-	-	-	-	-	-	-	-
ST8-SSI-h177-18	-	-	99.24	100.00	97.98	-	-	-	-	-	-	-	-	-
ST8-SSI-h178-18	-	-	99.24	100.00	97.98	-	-	-	-	-	-	-	-	-
ST8-SSI-h179-18	-	-	99.24	100.00	97.98	-	-	-	-	-	-	-	-	-
ST8-SSI-h180-18	-	-	99.24	100.00	97.98	-	-	-	-	-	-	-	-	-
ST8-SSI-h182-18	-	-	99.24	100.00	97.98	-	-	-	-	-	-	-	-	-
ST8-SSI-h183-18	-	-	99.24	91.99	97.98	-	-	-	-	-	-	-	-	-
ST8-SSI-h184-18	-	-	99.24	91.99	97.98	-	-	-	-	-	-	-	-	-
ST8-SSI-h185-19	-	-	99.24	100.00	97.98	-	-	-	-	-	-	-	-	-
ST8-SSI-h186-19	-	-	99.24	91.99	97.98	-	-	-	-	-	-	-	-	-
ST8-SSI-h187-19	-	-	99.24	100.00	97.98	-	-	-	-	-	-	-	-	-
ST8-SSI-h188-19	-	100.00	99.24	100.00	97.98	-	100.00	-	-	-	-	-	100.00	-
ST8-SSI-h189-19	-	-	99.24	100.00	97.98	-	-	-	-	-	-	-	-	-
ST8-SSI-h190-19	-	-	-	100.00	79.93	-	-	-	-	-	-	-	-	-
ST8-SSI-h191-19	-	-	99.24	100.00	97.98	-	-	-	-	-	-	-	-	100.00
ST8-SSI-h192-19	-	-	99.24	100.00	97.98	-	-	-	-	-	-	-	-	-
ST8-SSI-h193-19	-	-	99.24	100.00	97.98	-	-	100.00	-	-	-	-	-	-
ST8-SSI-h194-19	-	-	99.24	100.00	97.98	-	-	-	-	-	-	-	-	-
ST8-SSI-h195-19	-	-	99.24	100.00	97.98	-	-	-	-	-	-	-	-	-
ST8-SSI-h196-19	-	-	99.24	91.99	97.98	-	-	-	-	-	-	-	-	-
ST8-SSI-h197-19	-	-	99.24	100.00	97.98	-	-	-	-	-	-	-	-	-
ST8-SSI-h198-19	-	-	99.24	100.00	97.98	-	-	-	-	-	-	-	-	-
ST8-SSI-h199-19	-	-	99.24	100.00	97.98	-	-	-	-	-	-	-	-	-
ST8-SSI-h200-19	-	-	99.24	100.00	97.98	-	-	-	-	-	-	-	-	-
ST8-SSI-h201-20	-	-	99.24	100.00	97.98	-	-	-	-	-	-	-	-	-
ST8-SSI-h203-20	-	-	99.24	100.00	97.98	-	-	-	-	-	-	-	-	-
ST8-SSI-h204-20	-	-	99.24	91.99	97.98	-	-	-	-	-	-	-	-	-
ST8-SSI-h205-20	-	-	99.24	81.49	97.98	-	-	-	-	-	-	-	-	-
ST8-SSI-h206-20	-	-	99.24	100.00	97.98	-	-	-	-	-	-	-	-	-
ST8-SSI-h207-21	-	-	99.24	100.00	97.98	-	-	-	-	-	-	-	-	-
ST8-SSI-h208-21	-	-	99.24	100.00	97.98	-	-	-	-	-	-	-	-	-
ST8-SSI-h209-21	-	-	99.24	91.99	97.98	-	-	-	-	-	-	-	-	-
ST8-SSI-h210-21	-	-	99.24	100.00	97.98	-	-	100.00	-	-	-	-	-	-
ST8-SSI-h211-21	-	-	99.24	100.00	97.98	-	-	-	-	-	-	-	-	-
ST8-SSI-h213-21	-	-	99.24	100.00	97.98	-	-	-	-	-	-	-	-	-
ST8-SSI-h214-21	-	-	99.24	100.00	97.98	-	-	-	-	-	-	-	-	-
ST8-SSI-h215-21	-	-	99.24	100.00	97.98	-	-	-	-	-	-	-	-	-
ST8-SSI-h216-21	-	-	99.24	100.00	97.98	-	-	-	-	-	-	-	-	-
ST8-SSI-h217-21	-	-	99.24	100.00	97.98	-	-	-	-	-	100.00	-	-	-
ST8-SSI-h218-21	-	-	99.24	100.00	97.98	-	-	-	-	-	-	-	-	-
ST8-SSI-h219-21	-	-	99.24	100.00	97.98	-	-	-	-	-	-	-	-	-
ST8-SSI-h222-18	-	-	99.24	100.00	97.98	-	-	-	-	-	-	-	-	-
ST8-SSI-h225-18	-	-	99.24	100.00	97.98	-	-	-	-	-	-	-	-	-
ST8-SSI-h226-18	-	-	99.24	100.00	97.98	-	-	-	-	-	-	-	-	-
ST8-SSI-h227-18	-	-	99.24	100.00	97.98	-	-	-	-	-	-	-	-	-
ST8-SSI-h231-19	-	-	99.24	100.00	97.98	-	-	-	-	-	-	-	-	-
ST8-SSI-h232-19	-	-	99.24	91.99	75.21	-	-	-	-	-	-	-	-	-
ST8-SSI-h234-21	-	-	99.24	100.00	97.98	-	-	-	-	-	-	-	-	-
ST8-SSI-h235-21	-	-	99.24	100.00	97.98	-	-	-	-	-	-	-	-	-
ST8-SSI-h236-21	-	-	99.24	91.99	97.98	-	-	-	-	-	-	-	-	-
ST8-SSI-h237-18	-	-	99.24	100.00	97.98	-	-	-	-	-	-	-	-	-
ST8-SSI-h238-18	-	-	99.24	91.99	97.98	-	-	-	-	-	-	-	-	-
ST8-SSI-h239-19	-	-	99.24	100.00	97.98	-	-	-	-	-	-	-	-	-
ST8-SSI-h240-20	-	-	99.24	100.00	97.98	-	-	-	-	-	-	-	-	-
ST8-SSI-h241-20	-	-	99.24	100.00	97.98	-	-	-	-	-	-	-	-	-
ST8-SSI-h242-20	-	-	99.24	100.00	97.98	-	-	-	-	-	-	-	-	-
ST8-SSI-h243-21	-	-	-	100.00	97.98	-	-	100.00	-	-	-	-	-	-
ST8-SSI-h244-21	-	-	-	100.00	97.98	-	-	100.00	-	-	-	-	-	-
ST8-SSI-h245-18	-	-	99.24	100.00	97.98	-	-	-	-	-	-	-	-	-
ST8-SSI-h246-18	-	-	99.24	100.00	97.98	-	-	-	-	-	-	-	-	-
ST8-SSI-h247-18	-	-	99.24	100.00	97.98	-	-	-	-	-	-	-	-	-
ST8-SSI-h248-19	-	-	99.24	100.00	97.98	-	-	-	-	-	-	-	-	-
ST8-SSI-h249-20	-	-	99.24	100.00	97.98	-	-	-	-	-	-	-	-	-
ST8-SSI-h250-21	-	-	99.24	100.00	97.98	-	-	-	-	-	-	-	-	-
ST8-SSI-h251-21	-	-	99.24	100.00	97.98	-	-	-	-	-	-	-	-	-
ST8-SSI-h252-16	-	-	99.24	91.99	97.98	-	-	-	-	-	-	-	-	-
ST8-SSI-h253-16	-	-	99.24	100.00	97.98	-	-	-	-	-	-	-	-	-
ST8-SSI-h254-16	-	-	99.24	100.00	97.98	-	-	-	-	-	-	-	-	-
ST8-SSI-h255-16	-	-	99.24	100.00	97.98	-	-	-	-	-	-	-	-	-
ST8-SSI-h256-16	-	-	99.24	100.00	97.98	-	-	-	-	-	-	-	-	-
ST8-SSI-h257-16	-	-	99.24	100.00	97.98	-	-	-	-	-	-	-	-	-
ST8-SSI-h258-16	-	-	99.24	100.00	97.98	-	-	-	-	-	-	-	-	-
ST8-SSI-h259-15	-	-	99.24	91.99	97.98	-	-	-	-	-	-	-	-	-
ST8-SSI-h260-16	-	-	99.24	100.00	97.98	-	-	-	-	-	-	-	-	-
ST8-SSI-v001-21	-	-	99.24	100.00	60.88	-	-	-	-	-	-	-	-	-
ST8-SSI-v002-12	-	-	99.24	91.99	97.98	-	-	-	-	-	-	-	-	-
ST8-SSI-v003-10	-	-	99.24	91.99	97.98	-	-	-	-	-	-	-	-	-
ST8-SSI-v2	-	-	99.24	91.99	97.98	-	-	-	-	-	-	-	-	-
ST8-SSI-v3	-	-	99.24	91.99	97.98	-	-	-	-	-	-	-	-	-

## Sheet: S6
Table S6: Detected resistence genes in ST8 / RT 002 genomes with Abricate tool against the NCBI AMRfinderplus database. The values shown are the percentage of BLASTN coverage to the reference sequence in the database.
Sample	No. of genes	aadE	aph(2'')-Ih	blaCDD-1	blaCDD-2	cfr(C)	erm(B)	tet(40)	tet(M)
19S0260	1	.	.	100.00	.	.	.	.	.
19S0262	1	.	.	100.00	.	.	.	.	.
19S0264	1	.	.	100.00	.	.	.	.	.
22S0350	1	.	.	99.89	.	.	.	.	.
22S0351	1	.	.	100.00	.	.	.	.	.
22S0352	1	.	.	100.00	.	.	.	.	.
22S0353	1	.	.	100.00	.	.	.	.	.
22S0354	1	.	.	100.00	.	.	.	.	.
22S0355	1	.	.	100.00	.	.	.	.	.
22S0356	1	.	.	100.00	.	.	.	.	.
22S0357	1	.	.	100.00	.	.	.	.	.
22S0358	1	.	.	99.89	.	.	.	.	.
22S0359	1	.	.	99.89	.	.	.	.	.
22S0360	1	.	.	99.89	.	.	.	.	.
22S0361	1	.	.	100.00	.	.	.	.	.
22S0362	1	.	.	100.00	.	.	.	.	.
22S0363	1	.	.	100.00	.	.	.	.	.
22S0364	1	.	.	100.00	.	.	.	.	.
22S0366	1	.	.	100.00	.	.	.	.	.
22S0367	2	.	.	100.00	.	.	100.00	.	.
22S0368	1	.	.	100.00	.	.	.	.	.
22S0369	1	.	.	99.89	.	.	.	.	.
22S0370	1	.	.	100.00	.	.	.	.	.
22S0371	1	.	.	100.00	.	.	.	.	.
22S0372	1	.	.	100.00	.	.	.	.	.
22S0373	1	.	.	100.00	.	.	.	.	.
22S0374	1	.	.	100.00	.	.	.	.	.
22S0375	1	.	.	100.00	.	.	.	.	.
22S0376	1	.	.	100.00	.	.	.	.	.
22S0377	1	.	.	100.00	.	.	.	.	.
22S0378	1	.	.	100.00	.	.	.	.	.
CLO_AA1422AA	1	.	.	100.00	.	.	.	.	.
CLO_AA1477AA	1	.	.	100.00	.	.	.	.	.
CLO_AA1591AA	1	.	.	100.00	.	.	.	.	.
CLO_AA1673AA	3	.	.	100.00	.	93.51	.	.	100.00
CLO_AA1752AA	1	.	.	100.00	.	.	.	.	.
CLO_AA2257AA	1	.	.	100.00	.	.	.	.	.
CLO_AA4508AA	1	.	.	100.00	.	.	.	.	.
CLO_AA4628AA	1	.	.	100.00	.	.	.	.	.
CLO_AA4770AA	1	.	.	100.00	.	.	.	.	.
CLO_AA4773AA	1	.	.	100.00	.	.	.	.	.
CLO_AA4823AA	1	.	.	100.00	.	.	.	.	.
CLO_AA5542AA	1	.	.	100.00	.	.	.	.	.
CLO_AA5850AA	1	.	.	100.00	.	.	.	.	.
CLO_AA6095AA	1	.	.	100.00	.	.	.	.	.
CLO_AA6097AA	1	.	.	100.00	.	.	.	.	.
CLO_AA6326AA	1	.	.	100.00	.	.	.	.	.
CLO_AA6554AA	1	.	.	100.00	.	.	.	.	.
CLO_AA9137AA	1	.	.	100.00	.	.	.	.	.
CLO_AA9463AA	1	.	.	100.00	.	.	.	.	.
CLO_BA1112AA	1	.	.	100.00	.	.	.	.	.
CLO_BA3701AA	1	.	.	94.68	.	.	.	.	.
CLO_BA3715AA	1	.	.	100.00	.	.	.	.	.
CLO_BA3730AA	1	.	.	100.00	.	.	.	.	.
CLO_BA4294AA	3	100.00	.	100.00	.	.	.	100.00	.
CLO_BA8127AA	1	.	.	100.00	.	.	.	.	.
CLO_BA8717AA	1	.	.	100.00	.	.	.	.	.
CLO_BA8944AA	1	.	.	100.00	.	.	.	.	.
CLO_BA8980AA	1	.	.	100.00	.	.	.	.	.
CLO_BA8992AA	1	.	.	100.00	.	.	.	.	.
CLO_BA9046AA	1	.	.	100.00	.	.	.	.	.
CLO_BA9132AA	1	.	.	100.00	.	.	.	.	.
CLO_BA9384AA	1	.	.	100.00	.	.	.	.	.
CLO_BA9427AA	1	.	.	100.00	.	.	.	.	.
CLO_BA9504AA	1	.	.	100.00	.	.	.	.	.
CLO_BA9563AA	1	.	.	100.00	.	.	.	.	.
CLO_BA9821AA	1	.	.	100.00	.	.	.	.	.
CLO_BA9871AA	1	.	.	100.00	.	.	.	.	.
CLO_BA9994AA	1	.	.	100.00	.	.	.	.	.
CLO_CA0043AA	1	.	.	100.00	.	.	.	.	.
CLO_CA0124AA	1	.	.	100.00	.	.	.	.	.
CLO_CA0262AA	1	.	.	100.00	.	.	.	.	.
CLO_CA0266AA	1	.	.	100.00	.	.	.	.	.
CLO_CA0315AA	1	.	.	100.00	.	.	.	.	.
CLO_CA0427AA	1	.	.	100.00	.	.	.	.	.
CLO_CA0445AA	1	.	.	100.00	.	.	.	.	.
CLO_CA0479AA	1	.	.	100.00	.	.	.	.	.
CLO_CA0496AA	1	.	.	100.00	.	.	.	.	.
CLO_CA0525AA	1	.	.	100.00	.	.	.	.	.
CLO_CA0552AA	1	.	.	100.00	.	.	.	.	.
CLO_CA0585AA	1	.	.	100.00	.	.	.	.	.
CLO_CA0766AA	1	.	.	99.89	.	.	.	.	.
CLO_CA0770AA	1	.	.	100.00	.	.	.	.	.
CLO_CA0780AA	1	.	.	100.00	.	.	.	.	.
CLO_CA0793AA	1	.	.	100.00	.	.	.	.	.
CLO_CA1151AA	1	.	.	100.00	.	.	.	.	.
CLO_CA1239AA	1	.	.	100.00	.	.	.	.	.
CLO_CA1295AA	1	.	.	100.00	.	.	.	.	.
CLO_CA1365AA	1	.	.	100.00	.	.	.	.	.
CLO_CA1384AA	1	.	.	100.00	.	.	.	.	.
CLO_CA1388AA	1	.	.	99.89	.	.	.	.	.
CLO_CA1481AA	1	.	.	100.00	.	.	.	.	.
CLO_CA1796AA	1	.	.	100.00	.	.	.	.	.
CLO_CA1865AA	1	.	.	100.00	.	.	.	.	.
CLO_CA1951AA	1	.	.	100.00	.	.	.	.	.
CLO_CA2090AA	1	.	.	100.00	.	.	.	.	.
CLO_CA2556AA	1	.	.	100.00	.	.	.	.	.
CLO_CA2559AA	1	.	.	100.00	.	.	.	.	.
CLO_CA2806AA	1	.	.	100.00	.	.	.	.	.
CLO_CA2825AA	1	.	.	100.00	.	.	.	.	.
CLO_CA2902AA	1	.	.	100.00	.	.	.	.	.
CLO_CA3019AA	1	.	.	100.00	.	.	.	.	.
CLO_CA3051AA	1	.	.	99.89	.	.	.	.	.
CLO_CA3233AA	1	.	.	100.00	.	.	.	.	.
CLO_CA3235AA	1	.	.	100.00	.	.	.	.	.
CLO_CA3463AA	1	.	.	100.00	.	.	.	.	.
CLO_CA3653AA	1	.	.	100.00	.	.	.	.	.
CLO_CA3745AA	1	.	.	100.00	.	.	.	.	.
CLO_CA3818AA	1	.	.	100.00	.	.	.	.	.
CLO_CA3993AA	1	.	.	100.00	.	.	.	.	.
CLO_CA4044AA	1	.	.	100.00	.	.	.	.	.
CLO_CA4481AA	1	.	.	100.00	.	.	.	.	.
CLO_CA4676AA	1	.	.	100.00	.	.	.	.	.
CLO_CA5055AA	1	.	.	100.00	.	.	.	.	.
CLO_CA5194AA	1	.	.	100.00	.	.	.	.	.
CLO_CA5267AA	1	.	.	99.89	.	.	.	.	.
CLO_CA5405AA	1	.	.	100.00	.	.	.	.	.
CLO_CA5550AA	1	.	.	99.89	.	.	.	.	.
CLO_CA5628AA	1	.	.	100.00	.	.	.	.	.
CLO_CA6100AA	1	.	.	100.00	.	.	.	.	.
CLO_CA6194AA	1	.	.	100.00	.	.	.	.	.
CLO_CA9084AA	1	.	.	100.00	.	.	.	.	.
CLO_CA9134AA	1	.	.	100.00	.	.	.	.	.
CLO_CA9177AA	1	.	.	100.00	.	.	.	.	.
CLO_CA9207AA	1	.	.	100.00	.	.	.	.	.
CLO_CA9278AA	1	.	.	99.89	.	.	.	.	.
CLO_CA9296AA	1	.	.	100.00	.	.	.	.	.
CLO_CA9335AA	1	.	.	100.00	.	.	.	.	.
CLO_CA9339AA	1	.	.	100.00	.	.	.	.	.
CLO_DA1333AA	1	.	.	100.00	.	.	.	.	.
CLO_DA1864AA	1	.	.	100.00	.	.	.	.	.
CLO_DA3092AA	1	.	.	100.00	.	.	.	.	.
CLO_DA4628AA	1	.	.	100.00	.	.	.	.	.
CLO_DA4653AA	1	.	.	100.00	.	.	.	.	.
CLO_DA4796AA	1	.	.	99.89	.	.	.	.	.
CLO_DA4838AA	1	.	.	100.00	.	.	.	.	.
CLO_DA4926AA	1	.	.	100.00	.	.	.	.	.
CLO_DA4936AA	1	.	.	100.00	.	.	.	.	.
CLO_DA4943AA	1	.	.	100.00	.	.	.	.	.
CLO_DA4944AA	1	.	.	100.00	.	.	.	.	.
CLO_DA5621AA	1	.	.	100.00	.	.	.	.	.
CLO_DA6036AA	1	.	.	100.00	.	.	.	.	.
CLO_DA6057AA	1	.	.	100.00	.	.	.	.	.
CLO_DA6515AA	1	.	.	100.00	.	.	.	.	.
CLO_DA7256AA	1	.	.	100.00	.	.	.	.	.
CLO_DA7262AA	1	.	.	100.00	.	.	.	.	.
CLO_DA7520AA	2	100.00	.	100.00	.	.	.	.	.
CLO_DA7567AA	1	.	.	100.00	.	.	.	.	.
CLO_DA7650AA	1	.	.	100.00	.	.	.	.	.
CLO_DA7982AA	1	.	.	100.00	.	.	.	.	.
CLO_DA8056AA	1	.	.	100.00	.	.	.	.	.
CLO_DA8058AA	1	.	.	100.00	.	.	.	.	.
CLO_DA8428AA	1	.	.	100.00	.	.	.	.	.
CLO_DA8499AA	1	.	.	82.32	.	.	.	.	.
CLO_DA8523AA	1	.	.	100.00	.	.	.	.	.
CLO_DA9448AA	1	.	.	100.00	.	.	.	.	.
CLO_DA9455AA	1	.	.	100.00	.	.	.	.	.
CLO_DA9461AA	2	.	.	100.00	.	.	100.00	.	.
CLO_DA9466AA	2	.	.	100.00	.	.	100.00	.	.
CLO_DA9470AA	1	.	.	100.00	.	.	.	.	.
CLO_DA9471AA	1	.	.	100.00	.	.	.	.	.
CLO_DA9481AA	1	.	.	100.00	.	.	.	.	.
CLO_DA9485AA	1	.	.	100.00	.	.	.	.	.
CLO_DA9491AA	1	.	.	100.00	.	.	.	.	.
CLO_DA9523AA	4	100.00	89.15	100.00	.	.	100.00	.	.
CLO_DA9531AA	1	.	.	100.00	.	.	.	.	.
CLO_DA9542AA	1	.	.	100.00	.	.	.	.	.
CLO_DA9552AA	1	.	.	100.00	.	.	.	.	.
CLO_DA9561AA	1	.	.	100.00	.	.	.	.	.
CLO_DA9585AA	1	.	.	100.00	.	.	.	.	.
CLO_DA9597AA	1	.	.	100.00	.	.	.	.	.
CLO_DA9620AA	3	100.00	89.15	100.00	.	.	.	.	.
CLO_DA9627AA	3	100.00	89.15	100.00	.	.	.	.	.
CLO_DA9663AA	2	.	.	100.00	.	.	100.00	.	.
CLO_DA9718AA	1	.	.	100.00	.	.	.	.	.
CLO_DA9720AA	2	.	.	100.00	.	.	100.00	.	.
CLO_DA9723AA	3	.	.	100.00	.	.	100.00	.	100.00
CLO_DA9725AA	2	.	.	100.00	.	.	100.00	.	.
CLO_DA9729AA	1	.	.	100.00	.	.	.	.	.
CLO_EA0075AA	2	.	.	99.89	.	.	100.00	.	.
CLO_EA0290AA	1	.	.	100.00	.	.	.	.	.
CLO_EA0400AA	1	.	.	100.00	.	.	.	.	.
CLO_EA0445AA	1	.	.	100.00	.	.	.	.	.
CLO_EA0508AA	1	.	.	100.00	.	.	.	.	.
CLO_EA0523AA	1	.	.	100.00	.	.	.	.	.
CLO_EA0613AA	1	.	.	100.00	.	.	.	.	.
CLO_EA0776AA	1	.	.	100.00;100.00	.	.	.	.	.
CLO_EA0884AA	1	.	.	100.00	.	.	.	.	.
CLO_EA0892AA	1	.	.	100.00	.	.	.	.	.
CLO_EA0973AA	1	.	.	100.00	.	.	.	.	.
CLO_EA0977AA	1	.	.	100.00	.	.	.	.	.
CLO_EA1074AA	1	.	.	100.00	.	.	.	.	.
CLO_EA1099AA	1	.	.	100.00	.	.	.	.	.
CLO_EA1119AA	1	.	.	100.00	.	.	.	.	.
CLO_EA1164AA	1	.	.	100.00	.	.	.	.	.
CLO_EA1172AA	1	.	.	100.00	.	.	.	.	.
CLO_EA4561AA	1	.	.	99.89	.	.	.	.	.
CLO_EA5248AA	1	.	.	100.00	.	.	.	.	.
CLO_EA5302AA	1	.	.	100.00	.	.	.	.	.
CLO_EA5376AA	1	.	.	100.00	.	.	.	.	.
CLO_EA5387AA	1	.	.	100.00	.	.	.	.	.
CLO_EA5473AA	1	.	.	100.00	.	.	.	.	.
CLO_EA5481AA	1	.	.	100.00	.	.	.	.	.
CLO_EA5484AA	1	.	.	100.00	.	.	.	.	.
CLO_EA5516AA	1	.	.	100.00	.	.	.	.	.
CLO_EA5593AA	1	.	.	100.00	.	.	.	.	.
CLO_EA5755AA	1	.	.	100.00	.	.	.	.	.
CLO_EA5891AA	1	.	.	100.00	.	.	.	.	.
CLO_EA5914AA	1	.	.	96.49	.	.	.	.	.
CLO_EA5940AA	1	.	.	100.00	.	.	.	.	.
CLO_EA6054AA	1	.	.	100.00	.	.	.	.	.
CLO_EA6055AA	1	.	.	100.00	.	.	.	.	.
CLO_EA6564AA	1	.	.	100.00	.	.	.	.	.
CLO_EA6678AA	1	.	.	100.00	.	.	.	.	.
CLO_EA6679AA	1	.	.	100.00	.	.	.	.	.
CLO_EA6830AA	1	.	.	100.00	.	.	.	.	.
CLO_EA6960AA	1	.	.	100.00	.	.	.	.	.
CLO_EA7015AA	1	.	.	100.00	.	.	.	.	.
CLO_EA7065AA	1	.	.	100.00	.	.	.	.	.
CLO_EA7225AA	1	.	.	100.00	.	.	.	.	.
CLO_EA7386AA	1	.	.	100.00	.	.	.	.	.
CLO_EA7462AA	1	.	.	100.00	.	.	.	.	.
CLO_EA7631AA	1	.	.	100.00	.	.	.	.	.
CLO_EA8339AA	1	.	.	100.00	.	.	.	.	.
CLO_EA8355AA	1	.	.	99.89	.	.	.	.	.
CLO_EA8382AA	1	.	.	100.00	.	.	.	.	.
CLO_EA8384AA	1	.	.	100.00	.	.	.	.	.
CLO_EA8389AA	1	.	.	100.00	.	.	.	.	.
CLO_EA8400AA	1	.	.	100.00	.	.	.	.	.
CLO_EA8430AA	1	.	.	100.00	.	.	.	.	.
CLO_EA8431AA	1	.	.	100.00	.	.	.	.	.
CLO_EA8835AA	1	.	.	100.00	.	.	.	.	.
CLO_EA8867AA	1	.	.	100.00	.	.	.	.	.
CLO_EA9042AA	1	.	.	100.00	.	.	.	.	.
CLO_EA9064AA	1	.	.	100.00	.	.	.	.	.
CLO_EA9321AA	1	.	.	100.00	.	.	.	.	.
CLO_EA9334AA	1	.	.	100.00	.	.	.	.	.
CLO_EA9350AA	1	.	.	100.00	.	.	.	.	.
CLO_EA9392AA	1	.	.	100.00	.	.	.	.	.
CLO_EA9540AA	1	.	.	100.00	.	.	.	.	.
CLO_EA9562AA	1	.	.	100.00	.	.	.	.	.
CLO_EA9737AA	1	.	.	100.00	.	.	.	.	.
CLO_EA9786AA	1	.	.	100.00	.	.	.	.	.
CLO_EA9879AA	1	.	.	100.00	.	.	.	.	.
CLO_FA1674AA	1	.	.	100.00	.	.	.	.	.
CLO_FA1799AA	1	.	.	100.00	.	.	.	.	.
CLO_FA1941AA	1	.	.	100.00	.	.	.	.	.
CLO_FA2124AA	1	.	.	100.00	.	.	.	.	.
CLO_FA2268AA	1	.	.	100.00	.	.	.	.	.
CLO_FA2477AA	1	.	.	100.00	.	.	.	.	.
CLO_FA2555AA	1	.	.	100.00	.	.	.	.	.
CLO_FA2573AA	1	.	.	100.00	.	.	.	.	.
CLO_FA2898AA	1	.	.	100.00	.	.	.	.	.
CLO_FA2930AA	1	.	.	100.00	.	.	.	.	.
CLO_FA2938AA	1	.	.	100.00	.	.	.	.	.
CLO_FA2947AA	1	.	.	100.00	.	.	.	.	.
CLO_FA3281AA	1	.	.	100.00	.	.	.	.	.
CLO_FA3282AA	1	.	.	99.89	.	.	.	.	.
CLO_FA3479AA	1	.	.	100.00	.	.	.	.	.
CLO_FA3493AA	1	.	.	100.00	.	.	.	.	.
CLO_FA3714AA	1	.	.	100.00	.	.	.	.	.
CLO_FA3771AA	1	.	.	100.00	.	.	.	.	.
CLO_FA3899AA	1	.	.	100.00	.	.	.	.	.
CLO_FA3905AA	1	.	.	100.00	.	.	.	.	.
CLO_FA4158AA	1	.	.	100.00	.	.	.	.	.
CLO_FA4225AA	1	.	.	100.00	.	.	.	.	.
CLO_FA4295AA	1	.	.	100.00	.	.	.	.	.
CLO_FA4322AA	1	.	.	100.00	.	.	.	.	.
DSM29687	2	100.00	.	100.00	.	.	.	.	.
IP-e-D17MD270	1	.	.	100.00	.	.	.	.	.
IP-e-D19MD028	1	.	.	100.00	.	.	.	.	.
IP-e-D19MD036	1	.	.	100.00	.	.	.	.	.
IP-e-D19MD076	1	.	.	100.00	.	.	.	.	.
IP-e-D19MD370	1	.	.	100.00	.	.	.	.	.
IP-h-2016-1154	1	.	.	99.89	.	.	.	.	.
IP-h-2017-220	1	.	.	99.89	.	.	.	.	.
IP-h-2017-240	1	.	.	100.00	.	.	.	.	.
NCTC13746	1	.	.	100.00	.	.	.	.	.
Reference	1	.	.	100.00	.	.	.	.	.
RT002-BfR-a1	1	.	.	99.89	.	.	.	.	.
RT002-BfR-e2	1	.	.	100.00	.	.	.	.	.
RT002-BfR-e3	1	.	.	100.00	.	.	.	.	.
RT002-BfR-f10	1	.	.	100.00	.	.	.	.	.
RT002-BfR-f2	1	.	.	99.89	.	.	.	.	.
RT002-BfR-f3	1	.	.	99.89	.	.	.	.	.
RT002-BfR-f4	1	.	.	100.00	.	.	.	.	.
RT002-BfR-f5	1	.	.	99.89	.	.	.	.	.
RT002-BfR-f6	1	.	.	100.00	.	.	.	.	.
RT002-BfR-f7	1	.	.	100.00	.	.	.	.	.
RT002-BfR-f8	1	.	.	100.00	.	.	.	.	.
RT002-BfR-f9	1	.	.	99.89	.	.	.	.	.
ST8-SSI-h001-16	1	.	.	100.00	.	.	.	.	.
ST8-SSI-h002-16	1	.	.	100.00	.	.	.	.	.
ST8-SSI-h003-16	1	.	.	100.00	.	.	.	.	.
ST8-SSI-h004-18	1	.	.	100.00	.	.	.	.	.
ST8-SSI-h005-18	1	.	.	100.00	.	.	.	.	.
ST8-SSI-h006-18	1	.	.	100.00	.	.	.	.	.
ST8-SSI-h007-19	1	.	.	100.00	.	.	.	.	.
ST8-SSI-h008-20	1	.	.	100.00	.	.	.	.	.
ST8-SSI-h009-20	1	.	.	100.00	.	.	.	.	.
ST8-SSI-h010-20	1	.	.	100.00	.	.	.	.	.
ST8-SSI-h011-20	1	.	.	100.00	.	.	.	.	.
ST8-SSI-h012-20	1	.	.	100.00	.	.	.	.	.
ST8-SSI-h013-21	1	.	.	100.00	.	.	.	.	.
ST8-SSI-h014-21	1	.	.	100.00	.	.	.	.	.
ST8-SSI-h015-21	1	.	.	100.00	.	.	.	.	.
ST8-SSI-h016-21	1	.	.	100.00	.	.	.	.	.
ST8-SSI-h017-21	1	.	.	100.00	.	.	.	.	.
ST8-SSI-h018-21	1	.	.	100.00	.	.	.	.	.
ST8-SSI-h019-21	1	.	.	.	73.89	.	.	.	.
ST8-SSI-h020-18	2	100.00	.	100.00	.	.	.	.	.
ST8-SSI-h022-19	1	.	.	100.00	.	.	.	.	.
ST8-SSI-h023-19	1	.	.	100.00	.	.	.	.	.
ST8-SSI-h024-19	1	.	.	100.00	.	.	.	.	.
ST8-SSI-h025-20	1	.	.	100.00	.	.	.	.	.
ST8-SSI-h026-20	1	.	.	100.00	.	.	.	.	.
ST8-SSI-h027-20	1	.	.	100.00	.	.	.	.	.
ST8-SSI-h028-21	1	.	.	100.00	.	.	.	.	.
ST8-SSI-h029-21	1	.	.	100.00	.	.	.	.	.
ST8-SSI-h030-21	1	.	.	100.00	.	.	.	.	.
ST8-SSI-h031-21	1	.	.	100.00	.	.	.	.	.
ST8-SSI-h032-21	1	.	.	100.00	.	.	.	.	.
ST8-SSI-h033-18	1	.	.	99.89	.	.	.	.	.
ST8-SSI-h034-18	1	.	.	100.00	.	.	.	.	.
ST8-SSI-h035-18	1	.	.	99.89	.	.	.	.	.
ST8-SSI-h036-18	1	.	.	100.00	.	.	.	.	.
ST8-SSI-h037-18	1	.	.	100.00	.	.	.	.	.
ST8-SSI-h038-18	1	.	.	100.00	.	.	.	.	.
ST8-SSI-h039-18	1	.	.	100.00	.	.	.	.	.
ST8-SSI-h040-18	1	.	.	100.00	.	.	.	.	.
ST8-SSI-h041-18	1	.	.	100.00	.	.	.	.	.
ST8-SSI-h042-18	1	.	.	100.00	.	.	.	.	.
ST8-SSI-h043-18	1	.	.	100.00	.	.	.	.	.
ST8-SSI-h044-18	1	.	.	100.00	.	.	.	.	.
ST8-SSI-h045-18	1	.	.	100.00	.	.	.	.	.
ST8-SSI-h046-18	1	.	.	100.00	.	.	.	.	.
ST8-SSI-h047-18	1	.	.	100.00	.	.	.	.	.
ST8-SSI-h048-18	3	100.00	.	100.00	.	.	.	100.00	.
ST8-SSI-h049-18	1	.	.	100.00	.	.	.	.	.
ST8-SSI-h050-18	1	.	.	100.00	.	.	.	.	.
ST8-SSI-h051-18	1	.	.	100.00	.	.	.	.	.
ST8-SSI-h052-19	1	.	.	100.00	.	.	.	.	.
ST8-SSI-h053-19	1	.	.	100.00	.	.	.	.	.
ST8-SSI-h054-19	1	.	.	100.00	.	.	.	.	.
ST8-SSI-h055-19	1	.	.	100.00	.	.	.	.	.
ST8-SSI-h056-19	1	.	.	100.00	.	.	.	.	.
ST8-SSI-h057-19	1	.	.	100.00	.	.	.	.	.
ST8-SSI-h058-19	1	.	.	100.00	.	.	.	.	.
ST8-SSI-h059-19	1	.	.	100.00	.	.	.	.	.
ST8-SSI-h060-19	1	.	.	100.00	.	.	.	.	.
ST8-SSI-h061-19	1	.	.	100.00	.	.	.	.	.
ST8-SSI-h062-19	1	.	.	90.10	.	.	.	.	.
ST8-SSI-h063-19	1	.	.	100.00	.	.	.	.	.
ST8-SSI-h064-19	1	.	.	100.00	.	.	.	.	.
ST8-SSI-h065-19	1	.	.	100.00	.	.	.	.	.
ST8-SSI-h066-19	1	.	.	100.00	.	.	.	.	.
ST8-SSI-h067-19	1	.	.	100.00	.	.	.	.	.
ST8-SSI-h068-19	1	.	.	100.00	.	.	.	.	.
ST8-SSI-h069-19	1	.	.	100.00	.	.	.	.	.
ST8-SSI-h070-19	1	.	.	100.00	.	.	.	.	.
ST8-SSI-h071-19	1	.	.	100.00	.	.	.	.	.
ST8-SSI-h072-19	1	.	.	100.00	.	.	.	.	.
ST8-SSI-h074-19	1	.	.	100.00	.	.	.	.	.
ST8-SSI-h075-19	1	.	.	100.00	.	.	.	.	.
ST8-SSI-h076-19	1	.	.	100.00	.	.	.	.	.
ST8-SSI-h077-20	1	.	.	100.00	.	.	.	.	.
ST8-SSI-h078-20	1	.	.	100.00	.	.	.	.	.
ST8-SSI-h079-20	1	.	.	100.00	.	.	.	.	.
ST8-SSI-h080-20	1	.	.	100.00	.	.	.	.	.
ST8-SSI-h081-20	1	.	.	100.00	.	.	.	.	.
ST8-SSI-h082-20	1	.	.	100.00	.	.	.	.	.
ST8-SSI-h083-20	1	.	.	100.00	.	.	.	.	.
ST8-SSI-h084-20	1	.	.	100.00	.	.	.	.	.
ST8-SSI-h085-20	1	.	.	100.00	.	.	.	.	.
ST8-SSI-h086-20	1	.	.	100.00	.	.	.	.	.
ST8-SSI-h087-21	1	.	.	100.00	.	.	.	.	.
ST8-SSI-h088-21	1	.	.	100.00	.	.	.	.	.
ST8-SSI-h089-21	1	.	.	100.00	.	.	.	.	.
ST8-SSI-h090-21	1	.	.	100.00	.	.	.	.	.
ST8-SSI-h091-21	1	.	.	100.00	.	.	.	.	.
ST8-SSI-h092-21	1	.	.	100.00	.	.	.	.	.
ST8-SSI-h093-21	1	.	.	100.00	.	.	.	.	.
ST8-SSI-h094-21	1	.	.	100.00	.	.	.	.	.
ST8-SSI-h095-21	1	.	.	100.00	.	.	.	.	.
ST8-SSI-h096-21	1	.	.	100.00	.	.	.	.	.
ST8-SSI-h097-21	1	.	.	100.00	.	.	.	.	.
ST8-SSI-h098-21	1	.	.	100.00	.	.	.	.	.
ST8-SSI-h099-21	1	.	.	99.89	.	.	.	.	.
ST8-SSI-h100-21	1	.	.	100.00	.	.	.	.	.
ST8-SSI-h101-19	1	.	.	99.89	.	.	.	.	.
ST8-SSI-h102-21	1	.	.	100.00	.	.	.	.	.
ST8-SSI-h103-18	1	.	.	100.00	.	.	.	.	.
ST8-SSI-h104-18	1	.	.	100.00	.	.	.	.	.
ST8-SSI-h105-18	1	.	.	100.00	.	.	.	.	.
ST8-SSI-h106-18	1	.	.	100.00	.	.	.	.	.
ST8-SSI-h107-18	1	.	.	100.00	.	.	.	.	.
ST8-SSI-h108-18	1	.	.	100.00	.	.	.	.	.
ST8-SSI-h109-18	1	.	.	100.00	.	.	.	.	.
ST8-SSI-h110-18	1	.	.	100.00	.	.	.	.	.
ST8-SSI-h112-18	1	.	.	100.00	.	.	.	.	.
ST8-SSI-h113-18	1	.	.	100.00	.	.	.	.	.
ST8-SSI-h114-18	1	.	.	100.00	.	.	.	.	.
ST8-SSI-h115-19	1	.	.	100.00	.	.	.	.	.
ST8-SSI-h116-19	1	.	.	100.00	.	.	.	.	.
ST8-SSI-h117-19	1	.	.	100.00	.	.	.	.	.
ST8-SSI-h118-20	1	.	.	100.00	.	.	.	.	.
ST8-SSI-h119-20	1	.	.	99.89	.	.	.	.	.
ST8-SSI-h120-20	1	.	.	100.00	.	.	.	.	.
ST8-SSI-h121-20	1	.	.	99.89	.	.	.	.	.
ST8-SSI-h122-20	1	.	.	100.00	.	.	.	.	.
ST8-SSI-h123-20	1	.	.	100.00	.	.	.	.	.
ST8-SSI-h124-20	1	.	.	100.00	.	.	.	.	.
ST8-SSI-h125-21	1	.	.	100.00	.	.	.	.	.
ST8-SSI-h126-21	1	.	.	100.00	.	.	.	.	.
ST8-SSI-h127-21	1	.	.	100.00	.	.	.	.	.
ST8-SSI-h128-21	1	.	.	100.00	.	.	.	.	.
ST8-SSI-h129-21	1	.	.	100.00	.	.	.	.	.
ST8-SSI-h130-21	1	.	.	100.00	.	.	.	.	.
ST8-SSI-h131-21	1	.	.	100.00	.	.	.	.	.
ST8-SSI-h132-21	1	.	.	100.00	.	.	.	.	.
ST8-SSI-h133-18	1	.	.	100.00	.	.	.	.	.
ST8-SSI-h134-18	1	.	.	100.00	.	.	.	.	.
ST8-SSI-h135-18	1	.	.	100.00	.	.	.	.	.
ST8-SSI-h136-18	1	.	.	100.00	.	.	.	.	.
ST8-SSI-h137-18	1	.	.	100.00	.	.	.	.	.
ST8-SSI-h138-18	1	.	.	100.00	.	.	.	.	.
ST8-SSI-h139-18	1	.	.	100.00	.	.	.	.	.
ST8-SSI-h140-18	1	.	.	100.00	.	.	.	.	.
ST8-SSI-h142-18	1	.	.	99.89	.	.	.	.	.
ST8-SSI-h143-19	1	.	.	100.00	.	.	.	.	.
ST8-SSI-h144-19	1	.	.	100.00	.	.	.	.	.
ST8-SSI-h145-19	1	.	.	100.00	.	.	.	.	.
ST8-SSI-h146-19	1	.	.	100.00	.	.	.	.	.
ST8-SSI-h147-19	1	.	.	100.00	.	.	.	.	.
ST8-SSI-h148-19	1	.	.	100.00	.	.	.	.	.
ST8-SSI-h149-20	1	.	.	100.00	.	.	.	.	.
ST8-SSI-h150-20	1	.	.	100.00	.	.	.	.	.
ST8-SSI-h151-20	1	.	.	100.00	.	.	.	.	.
ST8-SSI-h152-20	1	.	.	100.00	.	.	.	.	.
ST8-SSI-h153-20	1	.	.	100.00	.	.	.	.	.
ST8-SSI-h154-21	1	.	.	100.00	.	.	.	.	.
ST8-SSI-h155-21	2	.	.	40.58	71.31	.	.	.	.
ST8-SSI-h156-21	1	.	.	100.00	.	.	.	.	.
ST8-SSI-h157-21	1	.	.	100.00	.	.	.	.	.
ST8-SSI-h158-21	1	.	.	100.00	.	.	.	.	.
ST8-SSI-h159-21	1	.	.	100.00	.	.	.	.	.
ST8-SSI-h160-21	1	.	.	100.00	.	.	.	.	.
ST8-SSI-h161-21	1	.	.	100.00	.	.	.	.	.
ST8-SSI-h162-21	1	.	.	100.00	.	.	.	.	.
ST8-SSI-h163-21	1	.	.	100.00	.	.	.	.	.
ST8-SSI-h164-21	1	.	.	100.00	.	.	.	.	.
ST8-SSI-h165-21	1	.	.	100.00	.	.	.	.	.
ST8-SSI-h166-18	1	.	.	100.00	.	.	.	.	.
ST8-SSI-h167-18	1	.	.	100.00	.	.	.	.	.
ST8-SSI-h168-18	1	.	.	100.00	.	.	.	.	.
ST8-SSI-h170-18	1	.	.	100.00	.	.	.	.	.
ST8-SSI-h171-21	1	.	.	100.00	.	.	.	.	.
ST8-SSI-h172-21	1	.	.	100.00	.	.	.	.	.
ST8-SSI-h173-21	1	.	.	100.00	.	.	.	.	.
ST8-SSI-h174-18	1	.	.	100.00	.	.	.	.	.
ST8-SSI-h175-18	1	.	.	99.89	.	.	.	.	.
ST8-SSI-h176-18	1	.	.	100.00	.	.	.	.	.
ST8-SSI-h177-18	1	.	.	100.00	.	.	.	.	.
ST8-SSI-h178-18	1	.	.	100.00	.	.	.	.	.
ST8-SSI-h179-18	1	.	.	100.00	.	.	.	.	.
ST8-SSI-h180-18	1	.	.	100.00	.	.	.	.	.
ST8-SSI-h182-18	1	.	.	100.00	.	.	.	.	.
ST8-SSI-h183-18	1	.	.	99.89	.	.	.	.	.
ST8-SSI-h184-18	1	.	.	99.89	.	.	.	.	.
ST8-SSI-h185-19	1	.	.	100.00	.	.	.	.	.
ST8-SSI-h186-19	1	.	.	99.89	.	.	.	.	.
ST8-SSI-h187-19	1	.	.	100.00	.	.	.	.	.
ST8-SSI-h188-19	3	100.00	.	100.00	.	.	.	100.00	.
ST8-SSI-h189-19	1	.	.	100.00	.	.	.	.	.
ST8-SSI-h190-19	1	.	.	100.00	.	.	.	.	.
ST8-SSI-h191-19	2	.	.	100.00	.	.	.	.	100.00
ST8-SSI-h192-19	1	.	.	100.00	.	.	.	.	.
ST8-SSI-h193-19	1	.	.	100.00	.	.	.	.	.
ST8-SSI-h194-19	1	.	.	100.00	.	.	.	.	.
ST8-SSI-h195-19	1	.	.	100.00	.	.	.	.	.
ST8-SSI-h196-19	1	.	.	99.89	.	.	.	.	.
ST8-SSI-h197-19	1	.	.	100.00	.	.	.	.	.
ST8-SSI-h198-19	1	.	.	100.00	.	.	.	.	.
ST8-SSI-h199-19	1	.	.	100.00	.	.	.	.	.
ST8-SSI-h200-19	1	.	.	100.00	.	.	.	.	.
ST8-SSI-h201-20	1	.	.	100.00	.	.	.	.	.
ST8-SSI-h203-20	1	.	.	100.00	.	.	.	.	.
ST8-SSI-h204-20	1	.	.	99.89	.	.	.	.	.
ST8-SSI-h205-20	1	.	.	.	84.03	.	.	.	.
ST8-SSI-h206-20	1	.	.	100.00	.	.	.	.	.
ST8-SSI-h207-21	1	.	.	100.00	.	.	.	.	.
ST8-SSI-h208-21	1	.	.	100.00	.	.	.	.	.
ST8-SSI-h209-21	1	.	.	99.89	.	.	.	.	.
ST8-SSI-h210-21	1	.	.	100.00	.	.	.	.	.
ST8-SSI-h211-21	1	.	.	100.00	.	.	.	.	.
ST8-SSI-h213-21	1	.	.	100.00	.	.	.	.	.
ST8-SSI-h214-21	1	.	.	100.00	.	.	.	.	.
ST8-SSI-h215-21	1	.	.	100.00	.	.	.	.	.
ST8-SSI-h216-21	1	.	.	100.00	.	.	.	.	.
ST8-SSI-h217-21	1	.	.	100.00	.	.	.	.	.
ST8-SSI-h218-21	1	.	.	100.00	.	.	.	.	.
ST8-SSI-h219-21	1	.	.	100.00	.	.	.	.	.
ST8-SSI-h222-18	1	.	.	100.00	.	.	.	.	.
ST8-SSI-h225-18	1	.	.	100.00	.	.	.	.	.
ST8-SSI-h226-18	1	.	.	100.00	.	.	.	.	.
ST8-SSI-h227-18	1	.	.	100.00	.	.	.	.	.
ST8-SSI-h231-19	1	.	.	100.00	.	.	.	.	.
ST8-SSI-h232-19	1	.	.	99.89	.	.	.	.	.
ST8-SSI-h234-21	1	.	.	100.00	.	.	.	.	.
ST8-SSI-h235-21	1	.	.	100.00	.	.	.	.	.
ST8-SSI-h236-21	1	.	.	99.89	.	.	.	.	.
ST8-SSI-h237-18	1	.	.	100.00	.	.	.	.	.
ST8-SSI-h238-18	1	.	.	99.89	.	.	.	.	.
ST8-SSI-h239-19	1	.	.	100.00	.	.	.	.	.
ST8-SSI-h240-20	1	.	.	100.00	.	.	.	.	.
ST8-SSI-h241-20	1	.	.	100.00	.	.	.	.	.
ST8-SSI-h242-20	1	.	.	100.00	.	.	.	.	.
ST8-SSI-h243-21	1	.	.	100.00	.	.	.	.	.
ST8-SSI-h244-21	1	.	.	100.00	.	.	.	.	.
ST8-SSI-h245-18	1	.	.	100.00	.	.	.	.	.
ST8-SSI-h246-18	1	.	.	100.00	.	.	.	.	.
ST8-SSI-h247-18	1	.	.	100.00	.	.	.	.	.
ST8-SSI-h248-19	1	.	.	100.00	.	.	.	.	.
ST8-SSI-h249-20	1	.	.	100.00	.	.	.	.	.
ST8-SSI-h250-21	1	.	.	100.00	.	.	.	.	.
ST8-SSI-h251-21	1	.	.	100.00	.	.	.	.	.
ST8-SSI-h252-16	1	.	.	99.89	.	.	.	.	.
ST8-SSI-h253-16	1	.	.	100.00	.	.	.	.	.
ST8-SSI-h254-16	1	.	.	100.00	.	.	.	.	.
ST8-SSI-h255-16	1	.	.	100.00	.	.	.	.	.
ST8-SSI-h256-16	1	.	.	100.00	.	.	.	.	.
ST8-SSI-h257-16	1	.	.	100.00	.	.	.	.	.
ST8-SSI-h258-16	1	.	.	100.00	.	.	.	.	.
ST8-SSI-h259-15	1	.	.	99.89	.	.	.	.	.
ST8-SSI-h260-16	1	.	.	100.00	.	.	.	.	.
ST8-SSI-v001-21	1	.	.	100.00	.	.	.	.	.
ST8-SSI-v002-12	1	.	.	99.89	.	.	.	.	.
ST8-SSI-v003-10	1	.	.	99.89	.	.	.	.	.
ST8-SSI-v2	1	.	.	99.89	.	.	.	.	.
ST8-SSI-v3	1	.	.	99.89	.	.	.	.	.

## Sheet: S7
Table S7: Detected resistence genes in ST8 / RT 002 genomes with Abricate tool against the CARD database. The values shown are the percentage of BLASTN coverage to the reference sequence in the database.
Sample	No. of genes	AAC(6')-Ie-APH(2'')-Ia_bifunctional_protein	CDD-1	CDD-2	ErmB	cdeA	mefH	tet(40)	tet(M)
19S0260	2	.	100.00	.	.	100.00	.	.	.
19S0262	2	.	100.00	.	.	100.00	.	.	.
19S0264	2	.	100.00	.	.	100.00	.	.	.
22S0350	2	.	99.89	.	.	100.00	.	.	.
22S0351	2	.	100.00	.	.	100.00	.	.	.
22S0352	2	.	100.00	.	.	100.00	.	.	.
22S0353	2	.	100.00	.	.	100.00	.	.	.
22S0354	2	.	100.00	.	.	100.00	.	.	.
22S0355	2	.	100.00	.	.	100.00	.	.	.
22S0356	2	.	100.00	.	.	100.00	.	.	.
22S0357	2	.	100.00	.	.	100.00	.	.	.
22S0358	2	.	99.89	.	.	100.00	.	.	.
22S0359	2	.	99.89	.	.	100.00	.	.	.
22S0360	2	.	99.89	.	.	100.00	.	.	.
22S0361	2	.	100.00	.	.	100.00	.	.	.
22S0362	2	.	100.00	.	.	97.13	.	.	.
22S0363	2	.	100.00	.	.	100.00	.	.	.
22S0364	2	.	100.00	.	.	100.00	.	.	.
22S0366	2	.	100.00	.	.	100.00	.	.	.
22S0367	3	.	100.00	.	99.87	100.00	.	.	.
22S0368	2	.	100.00	.	.	100.00	.	.	.
22S0369	2	.	99.89	.	.	100.00	.	.	.
22S0370	2	.	100.00	.	.	100.00	.	.	.
22S0371	2	.	100.00	.	.	100.00	.	.	.
22S0372	2	.	100.00	.	.	100.00	.	.	.
22S0373	2	.	100.00	.	.	100.00	.	.	.
22S0374	2	.	100.00	.	.	100.00	.	.	.
22S0375	2	.	100.00	.	.	100.00	.	.	.
22S0376	2	.	100.00	.	.	100.00	.	.	.
22S0377	2	.	100.00	.	.	100.00	.	.	.
22S0378	2	.	100.00	.	.	100.00	.	.	.
CLO_AA1422AA	2	.	100.00	.	.	100.00	.	.	.
CLO_AA1477AA	2	.	100.00	.	.	100.00	.	.	.
CLO_AA1591AA	2	.	100.00	.	.	100.00	.	.	.
CLO_AA1673AA	3	.	100.00	.	.	100.00	.	.	100.00
CLO_AA1752AA	2	.	100.00	.	.	100.00	.	.	.
CLO_AA2257AA	2	.	100.00	.	.	100.00	.	.	.
CLO_AA4508AA	2	.	100.00	.	.	100.00	.	.	.
CLO_AA4628AA	2	.	100.00	.	.	100.00	.	.	.
CLO_AA4770AA	2	.	100.00	.	.	100.00	.	.	.
CLO_AA4773AA	2	.	100.00	.	.	100.00	.	.	.
CLO_AA4823AA	2	.	100.00	.	.	100.00	.	.	.
CLO_AA5542AA	2	.	100.00	.	.	100.00	.	.	.
CLO_AA5850AA	2	.	100.00	.	.	100.00	.	.	.
CLO_AA6095AA	2	.	100.00	.	.	100.00	.	.	.
CLO_AA6097AA	2	.	100.00	.	.	100.00	.	.	.
CLO_AA6326AA	2	.	100.00	.	.	100.00	.	.	.
CLO_AA6554AA	2	.	100.00	.	.	100.00	.	.	.
CLO_AA9137AA	2	.	100.00	.	.	100.00	.	.	.
CLO_AA9463AA	2	.	100.00	.	.	100.00	.	.	.
CLO_BA1112AA	2	.	100.00	.	.	100.00	.	.	.
CLO_BA3701AA	2	.	94.68	.	.	100.00	.	.	.
CLO_BA3715AA	2	.	100.00	.	.	100.00	.	.	.
CLO_BA3730AA	2	.	100.00	.	.	100.00	.	.	.
CLO_BA4294AA	3	.	100.00	.	.	100.00	.	100.00	.
CLO_BA8127AA	2	.	100.00	.	.	100.00	.	.	.
CLO_BA8717AA	2	.	100.00	.	.	100.00	.	.	.
CLO_BA8944AA	2	.	100.00	.	.	100.00	.	.	.
CLO_BA8980AA	2	.	100.00	.	.	100.00	.	.	.
CLO_BA8992AA	2	.	100.00	.	.	100.00	.	.	.
CLO_BA9046AA	2	.	100.00	.	.	100.00	.	.	.
CLO_BA9132AA	2	.	100.00	.	.	100.00	.	.	.
CLO_BA9384AA	2	.	100.00	.	.	100.00	.	.	.
CLO_BA9427AA	2	.	100.00	.	.	100.00	.	.	.
CLO_BA9504AA	2	.	100.00	.	.	100.00	.	.	.
CLO_BA9563AA	2	.	100.00	.	.	100.00	.	.	.
CLO_BA9821AA	2	.	100.00	.	.	100.00	.	.	.
CLO_BA9871AA	2	.	100.00	.	.	100.00	.	.	.
CLO_BA9994AA	2	.	100.00	.	.	100.00	.	.	.
CLO_CA0043AA	2	.	100.00	.	.	100.00	.	.	.
CLO_CA0124AA	2	.	100.00	.	.	100.00	.	.	.
CLO_CA0262AA	2	.	100.00	.	.	100.00	.	.	.
CLO_CA0266AA	2	.	100.00	.	.	100.00	.	.	.
CLO_CA0315AA	2	.	100.00	.	.	100.00	.	.	.
CLO_CA0427AA	2	.	100.00	.	.	100.00	.	.	.
CLO_CA0445AA	2	.	100.00	.	.	100.00	.	.	.
CLO_CA0479AA	2	.	100.00	.	.	100.00	.	.	.
CLO_CA0496AA	2	.	100.00	.	.	100.00	.	.	.
CLO_CA0525AA	2	.	100.00	.	.	100.00	.	.	.
CLO_CA0552AA	2	.	100.00	.	.	100.00	.	.	.
CLO_CA0585AA	2	.	100.00	.	.	100.00	.	.	.
CLO_CA0766AA	2	.	99.89	.	.	100.00	.	.	.
CLO_CA0770AA	2	.	100.00	.	.	100.00	.	.	.
CLO_CA0780AA	2	.	100.00	.	.	100.00	.	.	.
CLO_CA0793AA	2	.	100.00	.	.	100.00	.	.	.
CLO_CA1151AA	2	.	100.00	.	.	100.00	.	.	.
CLO_CA1239AA	2	.	100.00	.	.	100.00	.	.	.
CLO_CA1295AA	2	.	100.00	.	.	100.00	.	.	.
CLO_CA1365AA	2	.	100.00	.	.	100.00	.	.	.
CLO_CA1384AA	2	.	100.00	.	.	100.00	.	.	.
CLO_CA1388AA	2	.	99.89	.	.	100.00	.	.	.
CLO_CA1481AA	2	.	100.00	.	.	100.00	.	.	.
CLO_CA1796AA	2	.	100.00	.	.	100.00	.	.	.
CLO_CA1865AA	2	.	100.00	.	.	100.00	.	.	.
CLO_CA1951AA	2	.	100.00	.	.	100.00	.	.	.
CLO_CA2090AA	2	.	100.00	.	.	100.00	.	.	.
CLO_CA2556AA	2	.	100.00	.	.	100.00	.	.	.
CLO_CA2559AA	2	.	100.00	.	.	100.00	.	.	.
CLO_CA2806AA	2	.	100.00	.	.	100.00	.	.	.
CLO_CA2825AA	2	.	100.00	.	.	100.00	.	.	.
CLO_CA2902AA	2	.	100.00	.	.	100.00	.	.	.
CLO_CA3019AA	2	.	100.00	.	.	100.00	.	.	.
CLO_CA3051AA	2	.	99.89	.	.	100.00	.	.	.
CLO_CA3233AA	2	.	100.00	.	.	100.00	.	.	.
CLO_CA3235AA	2	.	100.00	.	.	100.00	.	.	.
CLO_CA3463AA	2	.	100.00	.	.	100.00	.	.	.
CLO_CA3653AA	2	.	100.00	.	.	100.00	.	.	.
CLO_CA3745AA	2	.	100.00	.	.	100.00	.	.	.
CLO_CA3818AA	2	.	100.00	.	.	100.00	.	.	.
CLO_CA3993AA	2	.	100.00	.	.	100.00	.	.	.
CLO_CA4044AA	2	.	100.00	.	.	100.00	.	.	.
CLO_CA4481AA	2	.	100.00	.	.	100.00	.	.	.
CLO_CA4676AA	2	.	100.00	.	.	100.00	.	.	.
CLO_CA5055AA	2	.	100.00	.	.	100.00	.	.	.
CLO_CA5194AA	2	.	100.00	.	.	100.00	.	.	.
CLO_CA5267AA	2	.	99.89	.	.	100.00	.	.	.
CLO_CA5405AA	2	.	100.00	.	.	100.00	.	.	.
CLO_CA5550AA	2	.	99.89	.	.	100.00	.	.	.
CLO_CA5628AA	2	.	100.00	.	.	100.00	.	.	.
CLO_CA6100AA	2	.	100.00	.	.	100.00	.	.	.
CLO_CA6194AA	2	.	100.00	.	.	100.00	.	.	.
CLO_CA9084AA	2	.	100.00	.	.	100.00	.	.	.
CLO_CA9134AA	2	.	100.00	.	.	100.00	.	.	.
CLO_CA9177AA	2	.	100.00	.	.	100.00	.	.	.
CLO_CA9207AA	2	.	100.00	.	.	100.00	.	.	.
CLO_CA9278AA	2	.	99.89	.	.	100.00	.	.	.
CLO_CA9296AA	2	.	100.00	.	.	100.00	.	.	.
CLO_CA9335AA	2	.	100.00	.	.	100.00	.	.	.
CLO_CA9339AA	2	.	100.00	.	.	100.00	.	.	.
CLO_DA1333AA	2	.	100.00	.	.	100.00	.	.	.
CLO_DA1864AA	2	.	100.00	.	.	100.00	.	.	.
CLO_DA3092AA	2	.	100.00	.	.	100.00	.	.	.
CLO_DA4628AA	2	.	100.00	.	.	100.00	.	.	.
CLO_DA4653AA	2	.	100.00	.	.	100.00	.	.	.
CLO_DA4796AA	2	.	99.89	.	.	100.00	.	.	.
CLO_DA4838AA	2	.	100.00	.	.	100.00	.	.	.
CLO_DA4926AA	2	.	100.00	.	.	100.00	.	.	.
CLO_DA4936AA	2	.	100.00	.	.	100.00	.	.	.
CLO_DA4943AA	2	.	100.00	.	.	100.00	.	.	.
CLO_DA4944AA	2	.	100.00	.	.	100.00	.	.	.
CLO_DA5621AA	2	.	100.00	.	.	100.00	.	.	.
CLO_DA6036AA	2	.	100.00	.	.	100.00	.	.	.
CLO_DA6057AA	2	.	100.00	.	.	100.00	.	.	.
CLO_DA6515AA	2	.	100.00	.	.	100.00	.	.	.
CLO_DA7256AA	2	.	100.00	.	.	100.00	.	.	.
CLO_DA7262AA	2	.	100.00	.	.	100.00	.	.	.
CLO_DA7520AA	2	.	100.00	.	.	100.00	.	.	.
CLO_DA7567AA	2	.	100.00	.	.	100.00	.	.	.
CLO_DA7650AA	2	.	100.00	.	.	100.00	.	.	.
CLO_DA7982AA	2	.	100.00	.	.	100.00	.	.	.
CLO_DA8056AA	2	.	100.00	.	.	100.00	.	.	.
CLO_DA8058AA	2	.	100.00	.	.	100.00	.	.	.
CLO_DA8428AA	2	.	100.00	.	.	100.00	.	.	.
CLO_DA8499AA	2	.	82.32	.	.	94.42	.	.	.
CLO_DA8523AA	2	.	100.00	.	.	100.00	.	.	.
CLO_DA9448AA	2	.	100.00	.	.	100.00	.	.	.
CLO_DA9455AA	2	.	100.00	.	.	100.00	.	.	.
CLO_DA9461AA	3	.	100.00	.	99.87	100.00	.	.	.
CLO_DA9466AA	3	.	100.00	.	99.87	100.00	.	.	.
CLO_DA9470AA	2	.	100.00	.	.	100.00	.	.	.
CLO_DA9471AA	2	.	100.00	.	.	100.00	.	.	.
CLO_DA9481AA	2	.	100.00	.	.	100.00	.	.	.
CLO_DA9485AA	2	.	100.00	.	.	100.00	.	.	.
CLO_DA9491AA	2	.	100.00	.	.	100.00	.	.	.
CLO_DA9523AA	4	100.00	100.00	.	99.87	100.00	.	.	.
CLO_DA9531AA	2	.	100.00	.	.	100.00	.	.	.
CLO_DA9542AA	2	.	100.00	.	.	100.00	.	.	.
CLO_DA9552AA	2	.	100.00	.	.	100.00	.	.	.
CLO_DA9561AA	2	.	100.00	.	.	100.00	.	.	.
CLO_DA9585AA	2	.	100.00	.	.	100.00	.	.	.
CLO_DA9597AA	2	.	100.00	.	.	100.00	.	.	.
CLO_DA9620AA	3	100.00	100.00	.	.	100.00	.	.	.
CLO_DA9627AA	3	100.00	100.00	.	.	100.00	.	.	.
CLO_DA9663AA	3	.	100.00	.	99.87	100.00	.	.	.
CLO_DA9718AA	2	.	100.00	.	.	100.00	.	.	.
CLO_DA9720AA	3	.	100.00	.	99.87	100.00	.	.	.
CLO_DA9723AA	5	.	100.00	.	99.87	100.00	100.00	.	100.00
CLO_DA9725AA	3	.	100.00	.	99.87	100.00	.	.	.
CLO_DA9729AA	2	.	100.00	.	.	100.00	.	.	.
CLO_EA0075AA	3	.	99.89	.	99.87	100.00	.	.	.
CLO_EA0290AA	2	.	100.00	.	.	100.00	.	.	.
CLO_EA0400AA	2	.	100.00	.	.	100.00	.	.	.
CLO_EA0445AA	2	.	100.00	.	.	100.00	.	.	.
CLO_EA0508AA	2	.	100.00	.	.	100.00	.	.	.
CLO_EA0523AA	2	.	100.00	.	.	100.00	.	.	.
CLO_EA0613AA	2	.	100.00	.	.	100.00	.	.	.
CLO_EA0776AA	2	.	100.00;100.00	.	.	96.76	.	.	.
CLO_EA0884AA	2	.	100.00	.	.	100.00	.	.	.
CLO_EA0892AA	2	.	100.00	.	.	100.00	.	.	.
CLO_EA0973AA	2	.	100.00	.	.	100.00	.	.	.
CLO_EA0977AA	2	.	100.00	.	.	100.00	.	.	.
CLO_EA1074AA	2	.	100.00	.	.	100.00	.	.	.
CLO_EA1099AA	2	.	100.00	.	.	100.00	.	.	.
CLO_EA1119AA	2	.	100.00	.	.	100.00	.	.	.
CLO_EA1164AA	2	.	100.00	.	.	100.00	.	.	.
CLO_EA1172AA	2	.	100.00	.	.	100.00	.	.	.
CLO_EA4561AA	2	.	99.89	.	.	100.00	.	.	.
CLO_EA5248AA	2	.	100.00	.	.	100.00	.	.	.
CLO_EA5302AA	2	.	100.00	.	.	100.00	.	.	.
CLO_EA5376AA	2	.	100.00	.	.	100.00	.	.	.
CLO_EA5387AA	2	.	100.00	.	.	100.00	.	.	.
CLO_EA5473AA	2	.	100.00	.	.	100.00	.	.	.
CLO_EA5481AA	2	.	100.00	.	.	100.00	.	.	.
CLO_EA5484AA	2	.	100.00	.	.	100.00	.	.	.
CLO_EA5516AA	2	.	100.00	.	.	100.00	.	.	.
CLO_EA5593AA	2	.	100.00	.	.	100.00	.	.	.
CLO_EA5755AA	2	.	100.00	.	.	100.00	.	.	.
CLO_EA5891AA	2	.	100.00	.	.	100.00	.	.	.
CLO_EA5914AA	2	.	96.49	.	.	100.00	.	.	.
CLO_EA5940AA	2	.	100.00	.	.	100.00	.	.	.
CLO_EA6054AA	2	.	100.00	.	.	100.00	.	.	.
CLO_EA6055AA	2	.	100.00	.	.	100.00	.	.	.
CLO_EA6564AA	2	.	100.00	.	.	100.00	.	.	.
CLO_EA6678AA	2	.	100.00	.	.	100.00	.	.	.
CLO_EA6679AA	2	.	100.00	.	.	100.00	.	.	.
CLO_EA6830AA	2	.	100.00	.	.	100.00	.	.	.
CLO_EA6960AA	2	.	100.00	.	.	100.00	.	.	.
CLO_EA7015AA	2	.	100.00	.	.	100.00	.	.	.
CLO_EA7065AA	2	.	100.00	.	.	100.00	.	.	.
CLO_EA7225AA	2	.	100.00	.	.	100.00	.	.	.
CLO_EA7386AA	2	.	100.00	.	.	100.00	.	.	.
CLO_EA7462AA	2	.	100.00	.	.	100.00	.	.	.
CLO_EA7631AA	2	.	100.00	.	.	100.00	.	.	.
CLO_EA8339AA	2	.	100.00	.	.	100.00	.	.	.
CLO_EA8355AA	2	.	99.89	.	.	100.00	.	.	.
CLO_EA8382AA	2	.	100.00	.	.	100.00	.	.	.
CLO_EA8384AA	2	.	100.00	.	.	100.00	.	.	.
CLO_EA8389AA	2	.	100.00	.	.	100.00	.	.	.
CLO_EA8400AA	2	.	100.00	.	.	100.00	.	.	.
CLO_EA8430AA	2	.	100.00	.	.	100.00	.	.	.
CLO_EA8431AA	2	.	100.00	.	.	100.00	.	.	.
CLO_EA8835AA	2	.	100.00	.	.	100.00	.	.	.
CLO_EA8867AA	2	.	100.00	.	.	100.00	.	.	.
CLO_EA9042AA	2	.	100.00	.	.	100.00	.	.	.
CLO_EA9064AA	2	.	100.00	.	.	100.00	.	.	.
CLO_EA9321AA	2	.	100.00	.	.	100.00	.	.	.
CLO_EA9334AA	2	.	100.00	.	.	100.00	.	.	.
CLO_EA9350AA	2	.	100.00	.	.	100.00	.	.	.
CLO_EA9392AA	2	.	100.00	.	.	100.00	.	.	.
CLO_EA9540AA	2	.	100.00	.	.	100.00	.	.	.
CLO_EA9562AA	2	.	100.00	.	.	100.00	.	.	.
CLO_EA9737AA	2	.	100.00	.	.	100.00	.	.	.
CLO_EA9786AA	2	.	100.00	.	.	100.00	.	.	.
CLO_EA9879AA	2	.	100.00	.	.	100.00	.	.	.
CLO_FA1674AA	2	.	100.00	.	.	100.00	.	.	.
CLO_FA1799AA	2	.	100.00	.	.	100.00	.	.	.
CLO_FA1941AA	2	.	100.00	.	.	100.00	.	.	.
CLO_FA2124AA	2	.	100.00	.	.	100.00	.	.	.
CLO_FA2268AA	2	.	100.00	.	.	100.00	.	.	.
CLO_FA2477AA	2	.	100.00	.	.	100.00	.	.	.
CLO_FA2555AA	2	.	100.00	.	.	100.00	.	.	.
CLO_FA2573AA	2	.	100.00	.	.	100.00	.	.	.
CLO_FA2898AA	2	.	100.00	.	.	100.00	.	.	.
CLO_FA2930AA	2	.	100.00	.	.	100.00	.	.	.
CLO_FA2938AA	2	.	100.00	.	.	100.00	.	.	.
CLO_FA2947AA	2	.	100.00	.	.	100.00	.	.	.
CLO_FA3281AA	2	.	100.00	.	.	100.00	.	.	.
CLO_FA3282AA	2	.	99.89	.	.	100.00	.	.	.
CLO_FA3479AA	2	.	100.00	.	.	100.00	.	.	.
CLO_FA3493AA	2	.	100.00	.	.	100.00	.	.	.
CLO_FA3714AA	2	.	100.00	.	.	100.00	.	.	.
CLO_FA3771AA	2	.	100.00	.	.	100.00	.	.	.
CLO_FA3899AA	2	.	100.00	.	.	100.00	.	.	.
CLO_FA3905AA	2	.	100.00	.	.	100.00	.	.	.
CLO_FA4158AA	2	.	100.00	.	.	100.00	.	.	.
CLO_FA4225AA	2	.	100.00	.	.	100.00	.	.	.
CLO_FA4295AA	2	.	100.00	.	.	100.00	.	.	.
CLO_FA4322AA	2	.	100.00	.	.	100.00	.	.	.
DSM29687	2	.	100.00	.	.	100.00	.	.	.
IP-e-D17MD270	2	.	100.00	.	.	100.00	.	.	.
IP-e-D19MD028	2	.	100.00	.	.	100.00	.	.	.
IP-e-D19MD036	2	.	100.00	.	.	100.00	.	.	.
IP-e-D19MD076	2	.	100.00	.	.	100.00	.	.	.
IP-e-D19MD370	2	.	100.00	.	.	100.00	.	.	.
IP-h-2016-1154	2	.	99.89	.	.	100.00	.	.	.
IP-h-2017-220	2	.	99.89	.	.	100.00	.	.	.
IP-h-2017-240	2	.	100.00	.	.	100.00	.	.	.
NCTC13746	2	.	100.00	.	.	100.00	.	.	.
Reference	2	.	100.00	.	.	100.00	.	.	.
RT002-BfR-a1	2	.	99.89	.	.	100.00	.	.	.
RT002-BfR-e2	2	.	100.00	.	.	100.00	.	.	.
RT002-BfR-e3	2	.	100.00	.	.	100.00	.	.	.
RT002-BfR-f10	2	.	100.00	.	.	100.00	.	.	.
RT002-BfR-f2	2	.	99.89	.	.	100.00	.	.	.
RT002-BfR-f3	2	.	99.89	.	.	100.00	.	.	.
RT002-BfR-f4	2	.	100.00	.	.	100.00	.	.	.
RT002-BfR-f5	2	.	99.89	.	.	100.00	.	.	.
RT002-BfR-f6	2	.	100.00	.	.	100.00	.	.	.
RT002-BfR-f7	2	.	100.00	.	.	100.00	.	.	.
RT002-BfR-f8	2	.	100.00	.	.	100.00	.	.	.
RT002-BfR-f9	2	.	99.89	.	.	100.00	.	.	.
ST8-SSI-h001-16	2	.	100.00	.	.	100.00	.	.	.
ST8-SSI-h002-16	2	.	100.00	.	.	100.00	.	.	.
ST8-SSI-h003-16	2	.	100.00	.	.	100.00	.	.	.
ST8-SSI-h004-18	2	.	100.00	.	.	100.00	.	.	.
ST8-SSI-h005-18	2	.	100.00	.	.	100.00	.	.	.
ST8-SSI-h006-18	2	.	100.00	.	.	100.00	.	.	.
ST8-SSI-h007-19	2	.	100.00	.	.	100.00	.	.	.
ST8-SSI-h008-20	2	.	100.00	.	.	100.00	.	.	.
ST8-SSI-h009-20	2	.	100.00	.	.	100.00	.	.	.
ST8-SSI-h010-20	2	.	100.00	.	.	100.00	.	.	.
ST8-SSI-h011-20	2	.	100.00	.	.	100.00	.	.	.
ST8-SSI-h012-20	2	.	100.00	.	.	100.00	.	.	.
ST8-SSI-h013-21	2	.	100.00	.	.	100.00	.	.	.
ST8-SSI-h014-21	2	.	100.00	.	.	100.00	.	.	.
ST8-SSI-h015-21	2	.	100.00	.	.	100.00	.	.	.
ST8-SSI-h016-21	2	.	100.00	.	.	100.00	.	.	.
ST8-SSI-h017-21	2	.	100.00	.	.	100.00	.	.	.
ST8-SSI-h018-21	2	.	100.00	.	.	100.00	.	.	.
ST8-SSI-h019-21	2	.	.	73.89	.	99.62	.	.	.
ST8-SSI-h020-18	2	.	100.00	.	.	100.00	.	.	.
ST8-SSI-h022-19	2	.	100.00	.	.	100.00	.	.	.
ST8-SSI-h023-19	2	.	100.00	.	.	100.00	.	.	.
ST8-SSI-h024-19	2	.	100.00	.	.	100.00	.	.	.
ST8-SSI-h025-20	2	.	100.00	.	.	100.00	.	.	.
ST8-SSI-h026-20	2	.	100.00	.	.	100.00	.	.	.
ST8-SSI-h027-20	2	.	100.00	.	.	100.00	.	.	.
ST8-SSI-h028-21	2	.	100.00	.	.	100.00	.	.	.
ST8-SSI-h029-21	2	.	100.00	.	.	100.00	.	.	.
ST8-SSI-h030-21	2	.	100.00	.	.	100.00	.	.	.
ST8-SSI-h031-21	2	.	100.00	.	.	100.00	.	.	.
ST8-SSI-h032-21	2	.	100.00	.	.	100.00	.	.	.
ST8-SSI-h033-18	2	.	99.89	.	.	100.00	.	.	.
ST8-SSI-h034-18	2	.	100.00	.	.	100.00	.	.	.
ST8-SSI-h035-18	2	.	99.89	.	.	100.00	.	.	.
ST8-SSI-h036-18	2	.	100.00	.	.	100.00	.	.	.
ST8-SSI-h037-18	2	.	100.00	.	.	100.00	.	.	.
ST8-SSI-h038-18	2	.	100.00	.	.	100.00	.	.	.
ST8-SSI-h039-18	2	.	100.00	.	.	100.00	.	.	.
ST8-SSI-h040-18	2	.	100.00	.	.	100.00	.	.	.
ST8-SSI-h041-18	2	.	100.00	.	.	100.00	.	.	.
ST8-SSI-h042-18	2	.	100.00	.	.	100.00	.	.	.
ST8-SSI-h043-18	2	.	100.00	.	.	100.00	.	.	.
ST8-SSI-h044-18	2	.	100.00	.	.	100.00	.	.	.
ST8-SSI-h045-18	2	.	100.00	.	.	100.00	.	.	.
ST8-SSI-h046-18	2	.	100.00	.	.	100.00	.	.	.
ST8-SSI-h047-18	2	.	100.00	.	.	100.00	.	.	.
ST8-SSI-h048-18	3	.	100.00	.	.	100.00	.	100.00	.
ST8-SSI-h049-18	2	.	100.00	.	.	100.00	.	.	.
ST8-SSI-h050-18	2	.	100.00	.	.	100.00	.	.	.
ST8-SSI-h051-18	2	.	100.00	.	.	100.00	.	.	.
ST8-SSI-h052-19	2	.	100.00	.	.	100.00	.	.	.
ST8-SSI-h053-19	2	.	100.00	.	.	100.00	.	.	.
ST8-SSI-h054-19	2	.	100.00	.	.	100.00	.	.	.
ST8-SSI-h055-19	2	.	100.00	.	.	100.00	.	.	.
ST8-SSI-h056-19	2	.	100.00	.	.	100.00	.	.	.
ST8-SSI-h057-19	2	.	100.00	.	.	100.00	.	.	.
ST8-SSI-h058-19	2	.	100.00	.	.	100.00	.	.	.
ST8-SSI-h059-19	2	.	100.00	.	.	100.00	.	.	.
ST8-SSI-h060-19	2	.	100.00	.	.	100.00	.	.	.
ST8-SSI-h061-19	2	.	100.00	.	.	100.00	.	.	.
ST8-SSI-h062-19	2	.	90.10	.	.	100.00	.	.	.
ST8-SSI-h063-19	2	.	100.00	.	.	100.00	.	.	.
ST8-SSI-h064-19	2	.	100.00	.	.	100.00	.	.	.
ST8-SSI-h065-19	2	.	100.00	.	.	100.00	.	.	.
ST8-SSI-h066-19	2	.	100.00	.	.	100.00	.	.	.
ST8-SSI-h067-19	2	.	100.00	.	.	100.00	.	.	.
ST8-SSI-h068-19	2	.	100.00	.	.	100.00	.	.	.
ST8-SSI-h069-19	2	.	100.00	.	.	100.00	.	.	.
ST8-SSI-h070-19	2	.	100.00	.	.	100.00	.	.	.
ST8-SSI-h071-19	2	.	100.00	.	.	100.00	.	.	.
ST8-SSI-h072-19	2	.	100.00	.	.	100.00	.	.	.
ST8-SSI-h074-19	2	.	100.00	.	.	100.00	.	.	.
ST8-SSI-h075-19	2	.	100.00	.	.	100.00	.	.	.
ST8-SSI-h076-19	2	.	100.00	.	.	100.00	.	.	.
ST8-SSI-h077-20	2	.	100.00	.	.	100.00	.	.	.
ST8-SSI-h078-20	2	.	100.00	.	.	100.00	.	.	.
ST8-SSI-h079-20	2	.	100.00	.	.	100.00	.	.	.
ST8-SSI-h080-20	2	.	100.00	.	.	100.00	.	.	.
ST8-SSI-h081-20	2	.	100.00	.	.	100.00	.	.	.
ST8-SSI-h082-20	2	.	100.00	.	.	100.00	.	.	.
ST8-SSI-h083-20	2	.	100.00	.	.	100.00	.	.	.
ST8-SSI-h084-20	2	.	100.00	.	.	100.00	.	.	.
ST8-SSI-h085-20	2	.	100.00	.	.	100.00	.	.	.
ST8-SSI-h086-20	2	.	100.00	.	.	100.00	.	.	.
ST8-SSI-h087-21	2	.	100.00	.	.	100.00	.	.	.
ST8-SSI-h088-21	2	.	100.00	.	.	97.51	.	.	.
ST8-SSI-h089-21	2	.	100.00	.	.	100.00	.	.	.
ST8-SSI-h090-21	2	.	100.00	.	.	100.00	.	.	.
ST8-SSI-h091-21	2	.	100.00	.	.	100.00	.	.	.
ST8-SSI-h092-21	2	.	100.00	.	.	100.00	.	.	.
ST8-SSI-h093-21	2	.	100.00	.	.	100.00	.	.	.
ST8-SSI-h094-21	2	.	100.00	.	.	100.00	.	.	.
ST8-SSI-h095-21	2	.	100.00	.	.	100.00	.	.	.
ST8-SSI-h096-21	2	.	100.00	.	.	100.00	.	.	.
ST8-SSI-h097-21	2	.	100.00	.	.	100.00	.	.	.
ST8-SSI-h098-21	2	.	100.00	.	.	100.00	.	.	.
ST8-SSI-h099-21	2	.	99.89	.	.	100.00	.	.	.
ST8-SSI-h100-21	2	.	100.00	.	.	100.00	.	.	.
ST8-SSI-h101-19	2	.	99.89	.	.	100.00	.	.	.
ST8-SSI-h102-21	2	.	100.00	.	.	100.00	.	.	.
ST8-SSI-h103-18	2	.	100.00	.	.	100.00	.	.	.
ST8-SSI-h104-18	2	.	100.00	.	.	100.00	.	.	.
ST8-SSI-h105-18	2	.	100.00	.	.	100.00	.	.	.
ST8-SSI-h106-18	2	.	100.00	.	.	100.00	.	.	.
ST8-SSI-h107-18	2	.	100.00	.	.	100.00	.	.	.
ST8-SSI-h108-18	2	.	100.00	.	.	100.00	.	.	.
ST8-SSI-h109-18	2	.	100.00	.	.	100.00	.	.	.
ST8-SSI-h110-18	2	.	100.00	.	.	100.00	.	.	.
ST8-SSI-h112-18	2	.	100.00	.	.	100.00	.	.	.
ST8-SSI-h113-18	2	.	100.00	.	.	100.00	.	.	.
ST8-SSI-h114-18	2	.	100.00	.	.	100.00	.	.	.
ST8-SSI-h115-19	2	.	100.00	.	.	100.00	.	.	.
ST8-SSI-h116-19	2	.	100.00	.	.	100.00	.	.	.
ST8-SSI-h117-19	2	.	100.00	.	.	100.00	.	.	.
ST8-SSI-h118-20	2	.	100.00	.	.	100.00	.	.	.
ST8-SSI-h119-20	2	.	99.89	.	.	100.00	.	.	.
ST8-SSI-h120-20	2	.	100.00	.	.	100.00	.	.	.
ST8-SSI-h121-20	2	.	99.89	.	.	100.00	.	.	.
ST8-SSI-h122-20	2	.	100.00	.	.	100.00	.	.	.
ST8-SSI-h123-20	2	.	100.00	.	.	100.00	.	.	.
ST8-SSI-h124-20	2	.	100.00	.	.	100.00	.	.	.
ST8-SSI-h125-21	2	.	100.00	.	.	100.00	.	.	.
ST8-SSI-h126-21	2	.	100.00	.	.	100.00	.	.	.
ST8-SSI-h127-21	2	.	100.00	.	.	100.00	.	.	.
ST8-SSI-h128-21	2	.	100.00	.	.	100.00	.	.	.
ST8-SSI-h129-21	2	.	100.00	.	.	100.00	.	.	.
ST8-SSI-h130-21	2	.	100.00	.	.	100.00	.	.	.
ST8-SSI-h131-21	2	.	100.00	.	.	100.00	.	.	.
ST8-SSI-h132-21	2	.	100.00	.	.	100.00	.	.	.
ST8-SSI-h133-18	2	.	100.00	.	.	100.00	.	.	.
ST8-SSI-h134-18	2	.	100.00	.	.	100.00	.	.	.
ST8-SSI-h135-18	2	.	100.00	.	.	100.00	.	.	.
ST8-SSI-h136-18	2	.	100.00	.	.	100.00	.	.	.
ST8-SSI-h137-18	2	.	100.00	.	.	100.00	.	.	.
ST8-SSI-h138-18	2	.	100.00	.	.	100.00	.	.	.
ST8-SSI-h139-18	2	.	100.00	.	.	100.00	.	.	.
ST8-SSI-h140-18	2	.	100.00	.	.	100.00	.	.	.
ST8-SSI-h142-18	2	.	99.89	.	.	100.00	.	.	.
ST8-SSI-h143-19	2	.	100.00	.	.	100.00	.	.	.
ST8-SSI-h144-19	2	.	100.00	.	.	100.00	.	.	.
ST8-SSI-h145-19	2	.	100.00	.	.	100.00	.	.	.
ST8-SSI-h146-19	2	.	100.00	.	.	100.00	.	.	.
ST8-SSI-h147-19	2	.	100.00	.	.	100.00	.	.	.
ST8-SSI-h148-19	2	.	100.00	.	.	100.00	.	.	.
ST8-SSI-h149-20	2	.	100.00	.	.	97.89	.	.	.
ST8-SSI-h150-20	2	.	100.00	.	.	100.00	.	.	.
ST8-SSI-h151-20	2	.	100.00	.	.	100.00	.	.	.
ST8-SSI-h152-20	2	.	100.00	.	.	100.00	.	.	.
ST8-SSI-h153-20	2	.	100.00	.	.	100.00	.	.	.
ST8-SSI-h154-21	2	.	100.00	.	.	100.00	.	.	.
ST8-SSI-h155-21	3	.	40.58	71.31	.	44.65;52.19	.	.	.
ST8-SSI-h156-21	2	.	100.00	.	.	100.00	.	.	.
ST8-SSI-h157-21	2	.	100.00	.	.	100.00	.	.	.
ST8-SSI-h158-21	2	.	100.00	.	.	100.00	.	.	.
ST8-SSI-h159-21	2	.	100.00	.	.	100.00	.	.	.
ST8-SSI-h160-21	2	.	100.00	.	.	100.00	.	.	.
ST8-SSI-h161-21	2	.	100.00	.	.	100.00	.	.	.
ST8-SSI-h162-21	2	.	100.00	.	.	100.00	.	.	.
ST8-SSI-h163-21	2	.	100.00	.	.	99.55	.	.	.
ST8-SSI-h164-21	2	.	100.00	.	.	100.00	.	.	.
ST8-SSI-h165-21	2	.	100.00	.	.	100.00	.	.	.
ST8-SSI-h166-18	2	.	100.00	.	.	100.00	.	.	.
ST8-SSI-h167-18	2	.	100.00	.	.	100.00	.	.	.
ST8-SSI-h168-18	2	.	100.00	.	.	100.00	.	.	.
ST8-SSI-h170-18	2	.	100.00	.	.	100.00	.	.	.
ST8-SSI-h171-21	2	.	100.00	.	.	96.76	.	.	.
ST8-SSI-h172-21	2	.	100.00	.	.	100.00	.	.	.
ST8-SSI-h173-21	2	.	100.00	.	.	100.00	.	.	.
ST8-SSI-h174-18	2	.	100.00	.	.	100.00	.	.	.
ST8-SSI-h175-18	2	.	99.89	.	.	100.00	.	.	.
ST8-SSI-h176-18	2	.	100.00	.	.	100.00	.	.	.
ST8-SSI-h177-18	2	.	100.00	.	.	100.00	.	.	.
ST8-SSI-h178-18	2	.	100.00	.	.	100.00	.	.	.
ST8-SSI-h179-18	2	.	100.00	.	.	100.00	.	.	.
ST8-SSI-h180-18	2	.	100.00	.	.	100.00	.	.	.
ST8-SSI-h182-18	2	.	100.00	.	.	100.00	.	.	.
ST8-SSI-h183-18	2	.	99.89	.	.	100.00	.	.	.
ST8-SSI-h184-18	2	.	99.89	.	.	100.00	.	.	.
ST8-SSI-h185-19	2	.	100.00	.	.	100.00	.	.	.
ST8-SSI-h186-19	2	.	99.89	.	.	100.00	.	.	.
ST8-SSI-h187-19	2	.	100.00	.	.	100.00	.	.	.
ST8-SSI-h188-19	3	.	100.00	.	.	100.00	.	100.00	.
ST8-SSI-h189-19	2	.	100.00	.	.	100.00	.	.	.
ST8-SSI-h190-19	2	.	100.00	.	.	100.00	.	.	.
ST8-SSI-h191-19	3	.	100.00	.	.	100.00	.	.	100.00
ST8-SSI-h192-19	2	.	100.00	.	.	100.00	.	.	.
ST8-SSI-h193-19	2	.	100.00	.	.	100.00	.	.	.
ST8-SSI-h194-19	2	.	100.00	.	.	100.00	.	.	.
ST8-SSI-h195-19	2	.	100.00	.	.	100.00	.	.	.
ST8-SSI-h196-19	2	.	99.89	.	.	100.00	.	.	.
ST8-SSI-h197-19	2	.	100.00	.	.	100.00	.	.	.
ST8-SSI-h198-19	2	.	100.00	.	.	100.00	.	.	.
ST8-SSI-h199-19	2	.	100.00	.	.	100.00	.	.	.
ST8-SSI-h200-19	2	.	100.00	.	.	100.00	.	.	.
ST8-SSI-h201-20	2	.	100.00	.	.	100.00	.	.	.
ST8-SSI-h203-20	2	.	100.00	.	.	100.00	.	.	.
ST8-SSI-h204-20	2	.	99.89	.	.	100.00	.	.	.
ST8-SSI-h205-20	2	.	.	84.03	.	100.00	.	.	.
ST8-SSI-h206-20	2	.	100.00	.	.	100.00	.	.	.
ST8-SSI-h207-21	2	.	100.00	.	.	100.00	.	.	.
ST8-SSI-h208-21	2	.	100.00	.	.	100.00	.	.	.
ST8-SSI-h209-21	2	.	99.89	.	.	100.00	.	.	.
ST8-SSI-h210-21	2	.	100.00	.	.	100.00	.	.	.
ST8-SSI-h211-21	2	.	100.00	.	.	100.00	.	.	.
ST8-SSI-h213-21	2	.	100.00	.	.	100.00	.	.	.
ST8-SSI-h214-21	2	.	100.00	.	.	100.00	.	.	.
ST8-SSI-h215-21	2	.	100.00	.	.	100.00	.	.	.
ST8-SSI-h216-21	2	.	100.00	.	.	100.00	.	.	.
ST8-SSI-h217-21	2	.	100.00	.	.	100.00	.	.	.
ST8-SSI-h218-21	2	.	100.00	.	.	100.00	.	.	.
ST8-SSI-h219-21	2	.	100.00	.	.	100.00	.	.	.
ST8-SSI-h222-18	2	.	100.00	.	.	100.00	.	.	.
ST8-SSI-h225-18	2	.	100.00	.	.	100.00	.	.	.
ST8-SSI-h226-18	2	.	100.00	.	.	100.00	.	.	.
ST8-SSI-h227-18	2	.	100.00	.	.	100.00	.	.	.
ST8-SSI-h231-19	2	.	100.00	.	.	100.00	.	.	.
ST8-SSI-h232-19	2	.	99.89	.	.	99.17	.	.	.
ST8-SSI-h234-21	2	.	100.00	.	.	100.00	.	.	.
ST8-SSI-h235-21	2	.	100.00	.	.	100.00	.	.	.
ST8-SSI-h236-21	2	.	99.89	.	.	100.00	.	.	.
ST8-SSI-h237-18	2	.	100.00	.	.	100.00	.	.	.
ST8-SSI-h238-18	2	.	99.89	.	.	100.00	.	.	.
ST8-SSI-h239-19	2	.	100.00	.	.	100.00	.	.	.
ST8-SSI-h240-20	2	.	100.00	.	.	100.00	.	.	.
ST8-SSI-h241-20	2	.	100.00	.	.	100.00	.	.	.
ST8-SSI-h242-20	2	.	100.00	.	.	100.00	.	.	.
ST8-SSI-h243-21	2	.	100.00	.	.	100.00	.	.	.
ST8-SSI-h244-21	2	.	100.00	.	.	100.00	.	.	.
ST8-SSI-h245-18	2	.	100.00	.	.	100.00	.	.	.
ST8-SSI-h246-18	2	.	100.00	.	.	100.00	.	.	.
ST8-SSI-h247-18	2	.	100.00	.	.	100.00	.	.	.
ST8-SSI-h248-19	2	.	100.00	.	.	100.00	.	.	.
ST8-SSI-h249-20	2	.	100.00	.	.	100.00	.	.	.
ST8-SSI-h250-21	2	.	100.00	.	.	100.00	.	.	.
ST8-SSI-h251-21	2	.	100.00	.	.	100.00	.	.	.
ST8-SSI-h252-16	2	.	99.89	.	.	100.00	.	.	.
ST8-SSI-h253-16	2	.	100.00	.	.	100.00	.	.	.
ST8-SSI-h254-16	2	.	100.00	.	.	100.00	.	.	.
ST8-SSI-h255-16	2	.	100.00	.	.	100.00	.	.	.
ST8-SSI-h256-16	2	.	100.00	.	.	100.00	.	.	.
ST8-SSI-h257-16	2	.	100.00	.	.	100.00	.	.	.
ST8-SSI-h258-16	2	.	100.00	.	.	100.00	.	.	.
ST8-SSI-h259-15	2	.	99.89	.	.	100.00	.	.	.
ST8-SSI-h260-16	2	.	100.00	.	.	100.00	.	.	.
ST8-SSI-v001-21	2	.	100.00	.	.	100.00	.	.	.
ST8-SSI-v002-12	2	.	99.89	.	.	100.00	.	.	.
ST8-SSI-v003-10	2	.	99.89	.	.	100.00	.	.	.
ST8-SSI-v2	2	.	99.89	.	.	100.00	.	.	.
ST8-SSI-v3	2	.	99.89	.	.	100.00	.	.	.

## Sheet: S8
Table S8: Detected resistence genes in ST8 / RT 002 genomes with Abricate tool against the ResFinder database. The values shown are the percentage of BLASTN coverage to the reference sequence in the database.
Sample	No. of genes	aac(6')-aph(2'')_1	ant(6)-Ia_3	cfr(C)_2	erm(B)_18	tet(40)_1	tet(M)_11	tet(M)_12	tet(M)_13
19S0260	0	.	.	.	.	.	.	.	.
19S0262	0	.	.	.	.	.	.	.	.
19S0264	0	.	.	.	.	.	.	.	.
22S0350	0	.	.	.	.	.	.	.	.
22S0351	0	.	.	.	.	.	.	.	.
22S0352	0	.	.	.	.	.	.	.	.
22S0353	0	.	.	.	.	.	.	.	.
22S0354	0	.	.	.	.	.	.	.	.
22S0355	0	.	.	.	.	.	.	.	.
22S0356	0	.	.	.	.	.	.	.	.
22S0357	0	.	.	.	.	.	.	.	.
22S0358	0	.	.	.	.	.	.	.	.
22S0359	0	.	.	.	.	.	.	.	.
22S0360	0	.	.	.	.	.	.	.	.
22S0361	0	.	.	.	.	.	.	.	.
22S0362	0	.	.	.	.	.	.	.	.
22S0363	0	.	.	.	.	.	.	.	.
22S0364	0	.	.	.	.	.	.	.	.
22S0366	0	.	.	.	.	.	.	.	.
22S0367	1	.	.	.	100.00	.	.	.	.
22S0368	0	.	.	.	.	.	.	.	.
22S0369	0	.	.	.	.	.	.	.	.
22S0370	0	.	.	.	.	.	.	.	.
22S0371	0	.	.	.	.	.	.	.	.
22S0372	0	.	.	.	.	.	.	.	.
22S0373	0	.	.	.	.	.	.	.	.
22S0374	0	.	.	.	.	.	.	.	.
22S0375	0	.	.	.	.	.	.	.	.
22S0376	0	.	.	.	.	.	.	.	.
22S0377	0	.	.	.	.	.	.	.	.
22S0378	0	.	.	.	.	.	.	.	.
CLO_AA1422AA	0	.	.	.	.	.	.	.	.
CLO_AA1477AA	0	.	.	.	.	.	.	.	.
CLO_AA1591AA	0	.	.	.	.	.	.	.	.
CLO_AA1673AA	2	.	.	99.28	.	.	.	.	100.00
CLO_AA1752AA	0	.	.	.	.	.	.	.	.
CLO_AA2257AA	0	.	.	.	.	.	.	.	.
CLO_AA4508AA	0	.	.	.	.	.	.	.	.
CLO_AA4628AA	0	.	.	.	.	.	.	.	.
CLO_AA4770AA	0	.	.	.	.	.	.	.	.
CLO_AA4773AA	0	.	.	.	.	.	.	.	.
CLO_AA4823AA	0	.	.	.	.	.	.	.	.
CLO_AA5542AA	0	.	.	.	.	.	.	.	.
CLO_AA5850AA	0	.	.	.	.	.	.	.	.
CLO_AA6095AA	0	.	.	.	.	.	.	.	.
CLO_AA6097AA	0	.	.	.	.	.	.	.	.
CLO_AA6326AA	0	.	.	.	.	.	.	.	.
CLO_AA6554AA	0	.	.	.	.	.	.	.	.
CLO_AA9137AA	0	.	.	.	.	.	.	.	.
CLO_AA9463AA	0	.	.	.	.	.	.	.	.
CLO_BA1112AA	0	.	.	.	.	.	.	.	.
CLO_BA3701AA	0	.	.	.	.	.	.	.	.
CLO_BA3715AA	0	.	.	.	.	.	.	.	.
CLO_BA3730AA	0	.	.	.	.	.	.	.	.
CLO_BA4294AA	2	.	100.00	.	.	100.00	.	.	.
CLO_BA8127AA	0	.	.	.	.	.	.	.	.
CLO_BA8717AA	0	.	.	.	.	.	.	.	.
CLO_BA8944AA	0	.	.	.	.	.	.	.	.
CLO_BA8980AA	0	.	.	.	.	.	.	.	.
CLO_BA8992AA	0	.	.	.	.	.	.	.	.
CLO_BA9046AA	0	.	.	.	.	.	.	.	.
CLO_BA9132AA	0	.	.	.	.	.	.	.	.
CLO_BA9384AA	0	.	.	.	.	.	.	.	.
CLO_BA9427AA	0	.	.	.	.	.	.	.	.
CLO_BA9504AA	0	.	.	.	.	.	.	.	.
CLO_BA9563AA	0	.	.	.	.	.	.	.	.
CLO_BA9821AA	0	.	.	.	.	.	.	.	.
CLO_BA9871AA	0	.	.	.	.	.	.	.	.
CLO_BA9994AA	0	.	.	.	.	.	.	.	.
CLO_CA0043AA	0	.	.	.	.	.	.	.	.
CLO_CA0124AA	0	.	.	.	.	.	.	.	.
CLO_CA0262AA	0	.	.	.	.	.	.	.	.
CLO_CA0266AA	0	.	.	.	.	.	.	.	.
CLO_CA0315AA	0	.	.	.	.	.	.	.	.
CLO_CA0427AA	0	.	.	.	.	.	.	.	.
CLO_CA0445AA	0	.	.	.	.	.	.	.	.
CLO_CA0479AA	0	.	.	.	.	.	.	.	.
CLO_CA0496AA	0	.	.	.	.	.	.	.	.
CLO_CA0525AA	0	.	.	.	.	.	.	.	.
CLO_CA0552AA	0	.	.	.	.	.	.	.	.
CLO_CA0585AA	0	.	.	.	.	.	.	.	.
CLO_CA0766AA	0	.	.	.	.	.	.	.	.
CLO_CA0770AA	0	.	.	.	.	.	.	.	.
CLO_CA0780AA	0	.	.	.	.	.	.	.	.
CLO_CA0793AA	0	.	.	.	.	.	.	.	.
CLO_CA1151AA	0	.	.	.	.	.	.	.	.
CLO_CA1239AA	0	.	.	.	.	.	.	.	.
CLO_CA1295AA	0	.	.	.	.	.	.	.	.
CLO_CA1365AA	0	.	.	.	.	.	.	.	.
CLO_CA1384AA	0	.	.	.	.	.	.	.	.
CLO_CA1388AA	0	.	.	.	.	.	.	.	.
CLO_CA1481AA	0	.	.	.	.	.	.	.	.
CLO_CA1796AA	0	.	.	.	.	.	.	.	.
CLO_CA1865AA	0	.	.	.	.	.	.	.	.
CLO_CA1951AA	0	.	.	.	.	.	.	.	.
CLO_CA2090AA	0	.	.	.	.	.	.	.	.
CLO_CA2556AA	0	.	.	.	.	.	.	.	.
CLO_CA2559AA	0	.	.	.	.	.	.	.	.
CLO_CA2806AA	0	.	.	.	.	.	.	.	.
CLO_CA2825AA	0	.	.	.	.	.	.	.	.
CLO_CA2902AA	0	.	.	.	.	.	.	.	.
CLO_CA3019AA	0	.	.	.	.	.	.	.	.
CLO_CA3051AA	0	.	.	.	.	.	.	.	.
CLO_CA3233AA	0	.	.	.	.	.	.	.	.
CLO_CA3235AA	0	.	.	.	.	.	.	.	.
CLO_CA3463AA	0	.	.	.	.	.	.	.	.
CLO_CA3653AA	0	.	.	.	.	.	.	.	.
CLO_CA3745AA	0	.	.	.	.	.	.	.	.
CLO_CA3818AA	0	.	.	.	.	.	.	.	.
CLO_CA3993AA	0	.	.	.	.	.	.	.	.
CLO_CA4044AA	0	.	.	.	.	.	.	.	.
CLO_CA4481AA	0	.	.	.	.	.	.	.	.
CLO_CA4676AA	0	.	.	.	.	.	.	.	.
CLO_CA5055AA	0	.	.	.	.	.	.	.	.
CLO_CA5194AA	0	.	.	.	.	.	.	.	.
CLO_CA5267AA	0	.	.	.	.	.	.	.	.
CLO_CA5405AA	0	.	.	.	.	.	.	.	.
CLO_CA5550AA	0	.	.	.	.	.	.	.	.
CLO_CA5628AA	0	.	.	.	.	.	.	.	.
CLO_CA6100AA	0	.	.	.	.	.	.	.	.
CLO_CA6194AA	0	.	.	.	.	.	.	.	.
CLO_CA9084AA	0	.	.	.	.	.	.	.	.
CLO_CA9134AA	0	.	.	.	.	.	.	.	.
CLO_CA9177AA	0	.	.	.	.	.	.	.	.
CLO_CA9207AA	0	.	.	.	.	.	.	.	.
CLO_CA9278AA	0	.	.	.	.	.	.	.	.
CLO_CA9296AA	0	.	.	.	.	.	.	.	.
CLO_CA9335AA	0	.	.	.	.	.	.	.	.
CLO_CA9339AA	0	.	.	.	.	.	.	.	.
CLO_DA1333AA	0	.	.	.	.	.	.	.	.
CLO_DA1864AA	0	.	.	.	.	.	.	.	.
CLO_DA3092AA	0	.	.	.	.	.	.	.	.
CLO_DA4628AA	0	.	.	.	.	.	.	.	.
CLO_DA4653AA	0	.	.	.	.	.	.	.	.
CLO_DA4796AA	0	.	.	.	.	.	.	.	.
CLO_DA4838AA	0	.	.	.	.	.	.	.	.
CLO_DA4926AA	0	.	.	.	.	.	.	.	.
CLO_DA4936AA	0	.	.	.	.	.	.	.	.
CLO_DA4943AA	0	.	.	.	.	.	.	.	.
CLO_DA4944AA	0	.	.	.	.	.	.	.	.
CLO_DA5621AA	0	.	.	.	.	.	.	.	.
CLO_DA6036AA	0	.	.	.	.	.	.	.	.
CLO_DA6057AA	0	.	.	.	.	.	.	.	.
CLO_DA6515AA	0	.	.	.	.	.	.	.	.
CLO_DA7256AA	0	.	.	.	.	.	.	.	.
CLO_DA7262AA	0	.	.	.	.	.	.	.	.
CLO_DA7520AA	1	.	100.00	.	.	.	.	.	.
CLO_DA7567AA	0	.	.	.	.	.	.	.	.
CLO_DA7650AA	0	.	.	.	.	.	.	.	.
CLO_DA7982AA	0	.	.	.	.	.	.	.	.
CLO_DA8056AA	0	.	.	.	.	.	.	.	.
CLO_DA8058AA	0	.	.	.	.	.	.	.	.
CLO_DA8428AA	0	.	.	.	.	.	.	.	.
CLO_DA8499AA	0	.	.	.	.	.	.	.	.
CLO_DA8523AA	0	.	.	.	.	.	.	.	.
CLO_DA9448AA	0	.	.	.	.	.	.	.	.
CLO_DA9455AA	0	.	.	.	.	.	.	.	.
CLO_DA9461AA	1	.	.	.	100.00	.	.	.	.
CLO_DA9466AA	1	.	.	.	100.00	.	.	.	.
CLO_DA9470AA	0	.	.	.	.	.	.	.	.
CLO_DA9471AA	0	.	.	.	.	.	.	.	.
CLO_DA9481AA	0	.	.	.	.	.	.	.	.
CLO_DA9485AA	0	.	.	.	.	.	.	.	.
CLO_DA9491AA	0	.	.	.	.	.	.	.	.
CLO_DA9523AA	3	100.00	100.00	.	100.00	.	.	.	.
CLO_DA9531AA	0	.	.	.	.	.	.	.	.
CLO_DA9542AA	0	.	.	.	.	.	.	.	.
CLO_DA9552AA	0	.	.	.	.	.	.	.	.
CLO_DA9561AA	0	.	.	.	.	.	.	.	.
CLO_DA9585AA	0	.	.	.	.	.	.	.	.
CLO_DA9597AA	0	.	.	.	.	.	.	.	.
CLO_DA9620AA	2	100.00	100.00	.	.	.	.	.	.
CLO_DA9627AA	2	100.00	100.00	.	.	.	.	.	.
CLO_DA9663AA	1	.	.	.	100.00	.	.	.	.
CLO_DA9718AA	0	.	.	.	.	.	.	.	.
CLO_DA9720AA	1	.	.	.	100.00	.	.	.	.
CLO_DA9723AA	2	.	.	.	100.00	.	.	100.00	.
CLO_DA9725AA	1	.	.	.	100.00	.	.	.	.
CLO_DA9729AA	0	.	.	.	.	.	.	.	.
CLO_EA0075AA	1	.	.	.	100.00	.	.	.	.
CLO_EA0290AA	0	.	.	.	.	.	.	.	.
CLO_EA0400AA	0	.	.	.	.	.	.	.	.
CLO_EA0445AA	0	.	.	.	.	.	.	.	.
CLO_EA0508AA	0	.	.	.	.	.	.	.	.
CLO_EA0523AA	0	.	.	.	.	.	.	.	.
CLO_EA0613AA	0	.	.	.	.	.	.	.	.
CLO_EA0776AA	0	.	.	.	.	.	.	.	.
CLO_EA0884AA	0	.	.	.	.	.	.	.	.
CLO_EA0892AA	0	.	.	.	.	.	.	.	.
CLO_EA0973AA	0	.	.	.	.	.	.	.	.
CLO_EA0977AA	0	.	.	.	.	.	.	.	.
CLO_EA1074AA	0	.	.	.	.	.	.	.	.
CLO_EA1099AA	0	.	.	.	.	.	.	.	.
CLO_EA1119AA	0	.	.	.	.	.	.	.	.
CLO_EA1164AA	0	.	.	.	.	.	.	.	.
CLO_EA1172AA	0	.	.	.	.	.	.	.	.
CLO_EA4561AA	0	.	.	.	.	.	.	.	.
CLO_EA5248AA	0	.	.	.	.	.	.	.	.
CLO_EA5302AA	0	.	.	.	.	.	.	.	.
CLO_EA5376AA	0	.	.	.	.	.	.	.	.
CLO_EA5387AA	0	.	.	.	.	.	.	.	.
CLO_EA5473AA	0	.	.	.	.	.	.	.	.
CLO_EA5481AA	0	.	.	.	.	.	.	.	.
CLO_EA5484AA	0	.	.	.	.	.	.	.	.
CLO_EA5516AA	0	.	.	.	.	.	.	.	.
CLO_EA5593AA	0	.	.	.	.	.	.	.	.
CLO_EA5755AA	0	.	.	.	.	.	.	.	.
CLO_EA5891AA	0	.	.	.	.	.	.	.	.
CLO_EA5914AA	0	.	.	.	.	.	.	.	.
CLO_EA5940AA	0	.	.	.	.	.	.	.	.
CLO_EA6054AA	0	.	.	.	.	.	.	.	.
CLO_EA6055AA	0	.	.	.	.	.	.	.	.
CLO_EA6564AA	0	.	.	.	.	.	.	.	.
CLO_EA6678AA	0	.	.	.	.	.	.	.	.
CLO_EA6679AA	0	.	.	.	.	.	.	.	.
CLO_EA6830AA	0	.	.	.	.	.	.	.	.
CLO_EA6960AA	0	.	.	.	.	.	.	.	.
CLO_EA7015AA	0	.	.	.	.	.	.	.	.
CLO_EA7065AA	0	.	.	.	.	.	.	.	.
CLO_EA7225AA	0	.	.	.	.	.	.	.	.
CLO_EA7386AA	0	.	.	.	.	.	.	.	.
CLO_EA7462AA	0	.	.	.	.	.	.	.	.
CLO_EA7631AA	0	.	.	.	.	.	.	.	.
CLO_EA8339AA	0	.	.	.	.	.	.	.	.
CLO_EA8355AA	0	.	.	.	.	.	.	.	.
CLO_EA8382AA	0	.	.	.	.	.	.	.	.
CLO_EA8384AA	0	.	.	.	.	.	.	.	.
CLO_EA8389AA	0	.	.	.	.	.	.	.	.
CLO_EA8400AA	0	.	.	.	.	.	.	.	.
CLO_EA8430AA	0	.	.	.	.	.	.	.	.
CLO_EA8431AA	0	.	.	.	.	.	.	.	.
CLO_EA8835AA	0	.	.	.	.	.	.	.	.
CLO_EA8867AA	0	.	.	.	.	.	.	.	.
CLO_EA9042AA	0	.	.	.	.	.	.	.	.
CLO_EA9064AA	0	.	.	.	.	.	.	.	.
CLO_EA9321AA	0	.	.	.	.	.	.	.	.
CLO_EA9334AA	0	.	.	.	.	.	.	.	.
CLO_EA9350AA	0	.	.	.	.	.	.	.	.
CLO_EA9392AA	0	.	.	.	.	.	.	.	.
CLO_EA9540AA	0	.	.	.	.	.	.	.	.
CLO_EA9562AA	0	.	.	.	.	.	.	.	.
CLO_EA9737AA	0	.	.	.	.	.	.	.	.
CLO_EA9786AA	0	.	.	.	.	.	.	.	.
CLO_EA9879AA	0	.	.	.	.	.	.	.	.
CLO_FA1674AA	0	.	.	.	.	.	.	.	.
CLO_FA1799AA	0	.	.	.	.	.	.	.	.
CLO_FA1941AA	0	.	.	.	.	.	.	.	.
CLO_FA2124AA	0	.	.	.	.	.	.	.	.
CLO_FA2268AA	0	.	.	.	.	.	.	.	.
CLO_FA2477AA	0	.	.	.	.	.	.	.	.
CLO_FA2555AA	0	.	.	.	.	.	.	.	.
CLO_FA2573AA	0	.	.	.	.	.	.	.	.
CLO_FA2898AA	0	.	.	.	.	.	.	.	.
CLO_FA2930AA	0	.	.	.	.	.	.	.	.
CLO_FA2938AA	0	.	.	.	.	.	.	.	.
CLO_FA2947AA	0	.	.	.	.	.	.	.	.
CLO_FA3281AA	0	.	.	.	.	.	.	.	.
CLO_FA3282AA	0	.	.	.	.	.	.	.	.
CLO_FA3479AA	0	.	.	.	.	.	.	.	.
CLO_FA3493AA	0	.	.	.	.	.	.	.	.
CLO_FA3714AA	0	.	.	.	.	.	.	.	.
CLO_FA3771AA	0	.	.	.	.	.	.	.	.
CLO_FA3899AA	0	.	.	.	.	.	.	.	.
CLO_FA3905AA	0	.	.	.	.	.	.	.	.
CLO_FA4158AA	0	.	.	.	.	.	.	.	.
CLO_FA4225AA	0	.	.	.	.	.	.	.	.
CLO_FA4295AA	0	.	.	.	.	.	.	.	.
CLO_FA4322AA	0	.	.	.	.	.	.	.	.
DSM29687	1	.	100.00	.	.	.	.	.	.
IP-e-D17MD270	0	.	.	.	.	.	.	.	.
IP-e-D19MD028	0	.	.	.	.	.	.	.	.
IP-e-D19MD036	0	.	.	.	.	.	.	.	.
IP-e-D19MD076	0	.	.	.	.	.	.	.	.
IP-e-D19MD370	0	.	.	.	.	.	.	.	.
IP-h-2016-1154	0	.	.	.	.	.	.	.	.
IP-h-2017-220	0	.	.	.	.	.	.	.	.
IP-h-2017-240	0	.	.	.	.	.	.	.	.
NCTC13746	0	.	.	.	.	.	.	.	.
Reference	0	.	.	.	.	.	.	.	.
RT002-BfR-a1	0	.	.	.	.	.	.	.	.
RT002-BfR-e2	0	.	.	.	.	.	.	.	.
RT002-BfR-e3	0	.	.	.	.	.	.	.	.
RT002-BfR-f10	0	.	.	.	.	.	.	.	.
RT002-BfR-f2	0	.	.	.	.	.	.	.	.
RT002-BfR-f3	0	.	.	.	.	.	.	.	.
RT002-BfR-f4	0	.	.	.	.	.	.	.	.
RT002-BfR-f5	0	.	.	.	.	.	.	.	.
RT002-BfR-f6	0	.	.	.	.	.	.	.	.
RT002-BfR-f7	0	.	.	.	.	.	.	.	.
RT002-BfR-f8	0	.	.	.	.	.	.	.	.
RT002-BfR-f9	0	.	.	.	.	.	.	.	.
ST8-SSI-h001-16	0	.	.	.	.	.	.	.	.
ST8-SSI-h002-16	0	.	.	.	.	.	.	.	.
ST8-SSI-h003-16	0	.	.	.	.	.	.	.	.
ST8-SSI-h004-18	0	.	.	.	.	.	.	.	.
ST8-SSI-h005-18	0	.	.	.	.	.	.	.	.
ST8-SSI-h006-18	0	.	.	.	.	.	.	.	.
ST8-SSI-h007-19	0	.	.	.	.	.	.	.	.
ST8-SSI-h008-20	0	.	.	.	.	.	.	.	.
ST8-SSI-h009-20	0	.	.	.	.	.	.	.	.
ST8-SSI-h010-20	0	.	.	.	.	.	.	.	.
ST8-SSI-h011-20	0	.	.	.	.	.	.	.	.
ST8-SSI-h012-20	0	.	.	.	.	.	.	.	.
ST8-SSI-h013-21	0	.	.	.	.	.	.	.	.
ST8-SSI-h014-21	0	.	.	.	.	.	.	.	.
ST8-SSI-h015-21	0	.	.	.	.	.	.	.	.
ST8-SSI-h016-21	0	.	.	.	.	.	.	.	.
ST8-SSI-h017-21	0	.	.	.	.	.	.	.	.
ST8-SSI-h018-21	0	.	.	.	.	.	.	.	.
ST8-SSI-h019-21	0	.	.	.	.	.	.	.	.
ST8-SSI-h020-18	1	.	100.00	.	.	.	.	.	.
ST8-SSI-h022-19	0	.	.	.	.	.	.	.	.
ST8-SSI-h023-19	0	.	.	.	.	.	.	.	.
ST8-SSI-h024-19	0	.	.	.	.	.	.	.	.
ST8-SSI-h025-20	0	.	.	.	.	.	.	.	.
ST8-SSI-h026-20	0	.	.	.	.	.	.	.	.
ST8-SSI-h027-20	0	.	.	.	.	.	.	.	.
ST8-SSI-h028-21	0	.	.	.	.	.	.	.	.
ST8-SSI-h029-21	0	.	.	.	.	.	.	.	.
ST8-SSI-h030-21	0	.	.	.	.	.	.	.	.
ST8-SSI-h031-21	0	.	.	.	.	.	.	.	.
ST8-SSI-h032-21	0	.	.	.	.	.	.	.	.
ST8-SSI-h033-18	0	.	.	.	.	.	.	.	.
ST8-SSI-h034-18	0	.	.	.	.	.	.	.	.
ST8-SSI-h035-18	0	.	.	.	.	.	.	.	.
ST8-SSI-h036-18	0	.	.	.	.	.	.	.	.
ST8-SSI-h037-18	0	.	.	.	.	.	.	.	.
ST8-SSI-h038-18	0	.	.	.	.	.	.	.	.
ST8-SSI-h039-18	0	.	.	.	.	.	.	.	.
ST8-SSI-h040-18	0	.	.	.	.	.	.	.	.
ST8-SSI-h041-18	0	.	.	.	.	.	.	.	.
ST8-SSI-h042-18	0	.	.	.	.	.	.	.	.
ST8-SSI-h043-18	0	.	.	.	.	.	.	.	.
ST8-SSI-h044-18	0	.	.	.	.	.	.	.	.
ST8-SSI-h045-18	0	.	.	.	.	.	.	.	.
ST8-SSI-h046-18	0	.	.	.	.	.	.	.	.
ST8-SSI-h047-18	0	.	.	.	.	.	.	.	.
ST8-SSI-h048-18	2	.	100.00	.	.	100.00	.	.	.
ST8-SSI-h049-18	0	.	.	.	.	.	.	.	.
ST8-SSI-h050-18	0	.	.	.	.	.	.	.	.
ST8-SSI-h051-18	0	.	.	.	.	.	.	.	.
ST8-SSI-h052-19	0	.	.	.	.	.	.	.	.
ST8-SSI-h053-19	0	.	.	.	.	.	.	.	.
ST8-SSI-h054-19	0	.	.	.	.	.	.	.	.
ST8-SSI-h055-19	0	.	.	.	.	.	.	.	.
ST8-SSI-h056-19	0	.	.	.	.	.	.	.	.
ST8-SSI-h057-19	0	.	.	.	.	.	.	.	.
ST8-SSI-h058-19	0	.	.	.	.	.	.	.	.
ST8-SSI-h059-19	0	.	.	.	.	.	.	.	.
ST8-SSI-h060-19	0	.	.	.	.	.	.	.	.
ST8-SSI-h061-19	0	.	.	.	.	.	.	.	.
ST8-SSI-h062-19	0	.	.	.	.	.	.	.	.
ST8-SSI-h063-19	0	.	.	.	.	.	.	.	.
ST8-SSI-h064-19	0	.	.	.	.	.	.	.	.
ST8-SSI-h065-19	0	.	.	.	.	.	.	.	.
ST8-SSI-h066-19	0	.	.	.	.	.	.	.	.
ST8-SSI-h067-19	0	.	.	.	.	.	.	.	.
ST8-SSI-h068-19	0	.	.	.	.	.	.	.	.
ST8-SSI-h069-19	0	.	.	.	.	.	.	.	.
ST8-SSI-h070-19	0	.	.	.	.	.	.	.	.
ST8-SSI-h071-19	0	.	.	.	.	.	.	.	.
ST8-SSI-h072-19	0	.	.	.	.	.	.	.	.
ST8-SSI-h074-19	0	.	.	.	.	.	.	.	.
ST8-SSI-h075-19	0	.	.	.	.	.	.	.	.
ST8-SSI-h076-19	0	.	.	.	.	.	.	.	.
ST8-SSI-h077-20	0	.	.	.	.	.	.	.	.
ST8-SSI-h078-20	0	.	.	.	.	.	.	.	.
ST8-SSI-h079-20	0	.	.	.	.	.	.	.	.
ST8-SSI-h080-20	0	.	.	.	.	.	.	.	.
ST8-SSI-h081-20	0	.	.	.	.	.	.	.	.
ST8-SSI-h082-20	0	.	.	.	.	.	.	.	.
ST8-SSI-h083-20	0	.	.	.	.	.	.	.	.
ST8-SSI-h084-20	0	.	.	.	.	.	.	.	.
ST8-SSI-h085-20	0	.	.	.	.	.	.	.	.
ST8-SSI-h086-20	0	.	.	.	.	.	.	.	.
ST8-SSI-h087-21	0	.	.	.	.	.	.	.	.
ST8-SSI-h088-21	0	.	.	.	.	.	.	.	.
ST8-SSI-h089-21	0	.	.	.	.	.	.	.	.
ST8-SSI-h090-21	0	.	.	.	.	.	.	.	.
ST8-SSI-h091-21	0	.	.	.	.	.	.	.	.
ST8-SSI-h092-21	0	.	.	.	.	.	.	.	.
ST8-SSI-h093-21	0	.	.	.	.	.	.	.	.
ST8-SSI-h094-21	0	.	.	.	.	.	.	.	.
ST8-SSI-h095-21	0	.	.	.	.	.	.	.	.
ST8-SSI-h096-21	0	.	.	.	.	.	.	.	.
ST8-SSI-h097-21	0	.	.	.	.	.	.	.	.
ST8-SSI-h098-21	0	.	.	.	.	.	.	.	.
ST8-SSI-h099-21	0	.	.	.	.	.	.	.	.
ST8-SSI-h100-21	0	.	.	.	.	.	.	.	.
ST8-SSI-h101-19	0	.	.	.	.	.	.	.	.
ST8-SSI-h102-21	0	.	.	.	.	.	.	.	.
ST8-SSI-h103-18	0	.	.	.	.	.	.	.	.
ST8-SSI-h104-18	0	.	.	.	.	.	.	.	.
ST8-SSI-h105-18	0	.	.	.	.	.	.	.	.
ST8-SSI-h106-18	0	.	.	.	.	.	.	.	.
ST8-SSI-h107-18	0	.	.	.	.	.	.	.	.
ST8-SSI-h108-18	0	.	.	.	.	.	.	.	.
ST8-SSI-h109-18	0	.	.	.	.	.	.	.	.
ST8-SSI-h110-18	0	.	.	.	.	.	.	.	.
ST8-SSI-h112-18	0	.	.	.	.	.	.	.	.
ST8-SSI-h113-18	0	.	.	.	.	.	.	.	.
ST8-SSI-h114-18	0	.	.	.	.	.	.	.	.
ST8-SSI-h115-19	0	.	.	.	.	.	.	.	.
ST8-SSI-h116-19	0	.	.	.	.	.	.	.	.
ST8-SSI-h117-19	0	.	.	.	.	.	.	.	.
ST8-SSI-h118-20	0	.	.	.	.	.	.	.	.
ST8-SSI-h119-20	0	.	.	.	.	.	.	.	.
ST8-SSI-h120-20	0	.	.	.	.	.	.	.	.
ST8-SSI-h121-20	0	.	.	.	.	.	.	.	.
ST8-SSI-h122-20	0	.	.	.	.	.	.	.	.
ST8-SSI-h123-20	0	.	.	.	.	.	.	.	.
ST8-SSI-h124-20	0	.	.	.	.	.	.	.	.
ST8-SSI-h125-21	0	.	.	.	.	.	.	.	.
ST8-SSI-h126-21	0	.	.	.	.	.	.	.	.
ST8-SSI-h127-21	0	.	.	.	.	.	.	.	.
ST8-SSI-h128-21	0	.	.	.	.	.	.	.	.
ST8-SSI-h129-21	0	.	.	.	.	.	.	.	.
ST8-SSI-h130-21	0	.	.	.	.	.	.	.	.
ST8-SSI-h131-21	0	.	.	.	.	.	.	.	.
ST8-SSI-h132-21	0	.	.	.	.	.	.	.	.
ST8-SSI-h133-18	0	.	.	.	.	.	.	.	.
ST8-SSI-h134-18	0	.	.	.	.	.	.	.	.
ST8-SSI-h135-18	0	.	.	.	.	.	.	.	.
ST8-SSI-h136-18	0	.	.	.	.	.	.	.	.
ST8-SSI-h137-18	0	.	.	.	.	.	.	.	.
ST8-SSI-h138-18	0	.	.	.	.	.	.	.	.
ST8-SSI-h139-18	0	.	.	.	.	.	.	.	.
ST8-SSI-h140-18	0	.	.	.	.	.	.	.	.
ST8-SSI-h142-18	0	.	.	.	.	.	.	.	.
ST8-SSI-h143-19	0	.	.	.	.	.	.	.	.
ST8-SSI-h144-19	0	.	.	.	.	.	.	.	.
ST8-SSI-h145-19	0	.	.	.	.	.	.	.	.
ST8-SSI-h146-19	0	.	.	.	.	.	.	.	.
ST8-SSI-h147-19	0	.	.	.	.	.	.	.	.
ST8-SSI-h148-19	0	.	.	.	.	.	.	.	.
ST8-SSI-h149-20	0	.	.	.	.	.	.	.	.
ST8-SSI-h150-20	0	.	.	.	.	.	.	.	.
ST8-SSI-h151-20	0	.	.	.	.	.	.	.	.
ST8-SSI-h152-20	0	.	.	.	.	.	.	.	.
ST8-SSI-h153-20	0	.	.	.	.	.	.	.	.
ST8-SSI-h154-21	0	.	.	.	.	.	.	.	.
ST8-SSI-h155-21	0	.	.	.	.	.	.	.	.
ST8-SSI-h156-21	0	.	.	.	.	.	.	.	.
ST8-SSI-h157-21	0	.	.	.	.	.	.	.	.
ST8-SSI-h158-21	0	.	.	.	.	.	.	.	.
ST8-SSI-h159-21	0	.	.	.	.	.	.	.	.
ST8-SSI-h160-21	0	.	.	.	.	.	.	.	.
ST8-SSI-h161-21	0	.	.	.	.	.	.	.	.
ST8-SSI-h162-21	0	.	.	.	.	.	.	.	.
ST8-SSI-h163-21	0	.	.	.	.	.	.	.	.
ST8-SSI-h164-21	0	.	.	.	.	.	.	.	.
ST8-SSI-h165-21	0	.	.	.	.	.	.	.	.
ST8-SSI-h166-18	0	.	.	.	.	.	.	.	.
ST8-SSI-h167-18	0	.	.	.	.	.	.	.	.
ST8-SSI-h168-18	0	.	.	.	.	.	.	.	.
ST8-SSI-h170-18	0	.	.	.	.	.	.	.	.
ST8-SSI-h171-21	0	.	.	.	.	.	.	.	.
ST8-SSI-h172-21	0	.	.	.	.	.	.	.	.
ST8-SSI-h173-21	0	.	.	.	.	.	.	.	.
ST8-SSI-h174-18	0	.	.	.	.	.	.	.	.
ST8-SSI-h175-18	0	.	.	.	.	.	.	.	.
ST8-SSI-h176-18	0	.	.	.	.	.	.	.	.
ST8-SSI-h177-18	0	.	.	.	.	.	.	.	.
ST8-SSI-h178-18	0	.	.	.	.	.	.	.	.
ST8-SSI-h179-18	0	.	.	.	.	.	.	.	.
ST8-SSI-h180-18	0	.	.	.	.	.	.	.	.
ST8-SSI-h182-18	0	.	.	.	.	.	.	.	.
ST8-SSI-h183-18	0	.	.	.	.	.	.	.	.
ST8-SSI-h184-18	0	.	.	.	.	.	.	.	.
ST8-SSI-h185-19	0	.	.	.	.	.	.	.	.
ST8-SSI-h186-19	0	.	.	.	.	.	.	.	.
ST8-SSI-h187-19	0	.	.	.	.	.	.	.	.
ST8-SSI-h188-19	2	.	100.00	.	.	100.00	.	.	.
ST8-SSI-h189-19	0	.	.	.	.	.	.	.	.
ST8-SSI-h190-19	0	.	.	.	.	.	.	.	.
ST8-SSI-h191-19	1	.	.	.	.	.	100.00	.	.
ST8-SSI-h192-19	0	.	.	.	.	.	.	.	.
ST8-SSI-h193-19	0	.	.	.	.	.	.	.	.
ST8-SSI-h194-19	0	.	.	.	.	.	.	.	.
ST8-SSI-h195-19	0	.	.	.	.	.	.	.	.
ST8-SSI-h196-19	0	.	.	.	.	.	.	.	.
ST8-SSI-h197-19	0	.	.	.	.	.	.	.	.
ST8-SSI-h198-19	0	.	.	.	.	.	.	.	.
ST8-SSI-h199-19	0	.	.	.	.	.	.	.	.
ST8-SSI-h200-19	0	.	.	.	.	.	.	.	.
ST8-SSI-h201-20	0	.	.	.	.	.	.	.	.
ST8-SSI-h203-20	0	.	.	.	.	.	.	.	.
ST8-SSI-h204-20	0	.	.	.	.	.	.	.	.
ST8-SSI-h205-20	0	.	.	.	.	.	.	.	.
ST8-SSI-h206-20	0	.	.	.	.	.	.	.	.
ST8-SSI-h207-21	0	.	.	.	.	.	.	.	.
ST8-SSI-h208-21	0	.	.	.	.	.	.	.	.
ST8-SSI-h209-21	0	.	.	.	.	.	.	.	.
ST8-SSI-h210-21	0	.	.	.	.	.	.	.	.
ST8-SSI-h211-21	0	.	.	.	.	.	.	.	.
ST8-SSI-h213-21	0	.	.	.	.	.	.	.	.
ST8-SSI-h214-21	0	.	.	.	.	.	.	.	.
ST8-SSI-h215-21	0	.	.	.	.	.	.	.	.
ST8-SSI-h216-21	0	.	.	.	.	.	.	.	.
ST8-SSI-h217-21	0	.	.	.	.	.	.	.	.
ST8-SSI-h218-21	0	.	.	.	.	.	.	.	.
ST8-SSI-h219-21	0	.	.	.	.	.	.	.	.
ST8-SSI-h222-18	0	.	.	.	.	.	.	.	.
ST8-SSI-h225-18	0	.	.	.	.	.	.	.	.
ST8-SSI-h226-18	0	.	.	.	.	.	.	.	.
ST8-SSI-h227-18	0	.	.	.	.	.	.	.	.
ST8-SSI-h231-19	0	.	.	.	.	.	.	.	.
ST8-SSI-h232-19	0	.	.	.	.	.	.	.	.
ST8-SSI-h234-21	0	.	.	.	.	.	.	.	.
ST8-SSI-h235-21	0	.	.	.	.	.	.	.	.
ST8-SSI-h236-21	0	.	.	.	.	.	.	.	.
ST8-SSI-h237-18	0	.	.	.	.	.	.	.	.
ST8-SSI-h238-18	0	.	.	.	.	.	.	.	.
ST8-SSI-h239-19	0	.	.	.	.	.	.	.	.
ST8-SSI-h240-20	0	.	.	.	.	.	.	.	.
ST8-SSI-h241-20	0	.	.	.	.	.	.	.	.
ST8-SSI-h242-20	0	.	.	.	.	.	.	.	.
ST8-SSI-h243-21	0	.	.	.	.	.	.	.	.
ST8-SSI-h244-21	0	.	.	.	.	.	.	.	.
ST8-SSI-h245-18	0	.	.	.	.	.	.	.	.
ST8-SSI-h246-18	0	.	.	.	.	.	.	.	.
ST8-SSI-h247-18	0	.	.	.	.	.	.	.	.
ST8-SSI-h248-19	0	.	.	.	.	.	.	.	.
ST8-SSI-h249-20	0	.	.	.	.	.	.	.	.
ST8-SSI-h250-21	0	.	.	.	.	.	.	.	.
ST8-SSI-h251-21	0	.	.	.	.	.	.	.	.
ST8-SSI-h252-16	0	.	.	.	.	.	.	.	.
ST8-SSI-h253-16	0	.	.	.	.	.	.	.	.
ST8-SSI-h254-16	0	.	.	.	.	.	.	.	.
ST8-SSI-h255-16	0	.	.	.	.	.	.	.	.
ST8-SSI-h256-16	0	.	.	.	.	.	.	.	.
ST8-SSI-h257-16	0	.	.	.	.	.	.	.	.
ST8-SSI-h258-16	0	.	.	.	.	.	.	.	.
ST8-SSI-h259-15	0	.	.	.	.	.	.	.	.
ST8-SSI-h260-16	0	.	.	.	.	.	.	.	.
ST8-SSI-v001-21	0	.	.	.	.	.	.	.	.
ST8-SSI-v002-12	0	.	.	.	.	.	.	.	.
ST8-SSI-v003-10	0	.	.	.	.	.	.	.	.
ST8-SSI-v2	0	.	.	.	.	.	.	.	.
ST8-SSI-v3	0	.	.	.	.	.	.	.	.

## Sheet: S9
Table S9: Detected resistence genes in ST8 / RT 002 genomes with Abricate tool against the MEGARES database. The values shown are the percentage of BLASTN coverage to the reference sequence in the database.
Sample	No. of genes	AAC6-PRIME	ANT6	CDEA	CFR	ERMB	TET40	TETM	VANG	VANRC	VANSC	VANTC	VANZA
19S0260	6	.	.	100.00	.	.	.	.	100	100.00	100.00	100	100.00
19S0262	6	.	.	100.00	.	.	.	.	100	100.00	100.00	100	100.00
19S0264	6	.	.	100.00	.	.	.	.	100	100.00	100.00	100	100.00
22S0350	6	.	.	100.00	.	.	.	.	100	100.00	100.00	100	100.00
22S0351	6	.	.	100.00	.	.	.	.	100	100.00	100.00	100	100.00
22S0352	6	.	.	100.00	.	.	.	.	100	100.00	100.00	100	100.00
22S0353	6	.	.	100.00	.	.	.	.	100	100.00	100.00	100	100.00
22S0354	6	.	.	100.00	.	.	.	.	100	100.00	100.00	100	100.00
22S0355	6	.	.	100.00	.	.	.	.	100	100.00	100.00	100	100.00
22S0356	6	.	.	100.00	.	.	.	.	100	100.00	100.00	100	100.00
22S0357	6	.	.	100.00	.	.	.	.	100	100.00	100.00	100	100.00
22S0358	6	.	.	100.00	.	.	.	.	100	100.00	100.00	100	100.00
22S0359	6	.	.	100.00	.	.	.	.	100	100.00	100.00	100	100.00
22S0360	6	.	.	100.00	.	.	.	.	100	100.00	100.00	100	100.00
22S0361	6	.	.	100.00	.	.	.	.	100	100.00	100.00	100	100.00
22S0362	5	.	.	97.13	.	.	.	.	100	100.00	100.00	100	.
22S0363	6	.	.	100.00	.	.	.	.	100	100.00	100.00	100	100.00
22S0364	6	.	.	100.00	.	.	.	.	100	100.00	100.00	100	100.00
22S0366	6	.	.	100.00	.	.	.	.	100	100.00	100.00	100	100.00
22S0367	7	.	.	100.00	.	100.00	.	.	100	100.00	100.00	100	100.00
22S0368	6	.	.	100.00	.	.	.	.	100	100.00	100.00	100	100.00
22S0369	6	.	.	100.00	.	.	.	.	100	100.00	100.00	100	100.00
22S0370	6	.	.	100.00	.	.	.	.	100	100.00	100.00	100	100.00
22S0371	6	.	.	100.00	.	.	.	.	100	100.00	100.00	100	100.00
22S0372	6	.	.	100.00	.	.	.	.	100	100.00	100.00	100	100.00
22S0373	6	.	.	100.00	.	.	.	.	100	100.00	100.00	100	100.00
22S0374	6	.	.	100.00	.	.	.	.	100	100.00	100.00	100	100.00
22S0375	6	.	.	100.00	.	.	.	.	100	100.00	100.00	100	100.00
22S0376	6	.	.	100.00	.	.	.	.	100	100.00	100.00	100	100.00
22S0377	6	.	.	100.00	.	.	.	.	100	100.00	100.00	100	100.00
22S0378	6	.	.	100.00	.	.	.	.	100	100.00	100.00	100	100.00
CLO_AA1422AA	6	.	.	100.00	.	.	.	.	100	100.00	100.00	100	100.00
CLO_AA1477AA	6	.	.	100.00	.	.	.	.	100	100.00	100.00	100	100.00
CLO_AA1591AA	6	.	.	100.00	.	.	.	.	100	100.00	100.00	100	100.00
CLO_AA1673AA	8	.	.	100.00	99.28	.	.	100.00	100	100.00	100.00	100	100.00
CLO_AA1752AA	6	.	.	100.00	.	.	.	.	100	100.00	100.00	100	100.00
CLO_AA2257AA	6	.	.	100.00	.	.	.	.	100	100.00	100.00	100	100.00
CLO_AA4508AA	6	.	.	100.00	.	.	.	.	100	100.00	100.00	100	100.00
CLO_AA4628AA	6	.	.	100.00	.	.	.	.	100	100.00	100.00	100	100.00
CLO_AA4770AA	6	.	.	100.00	.	.	.	.	100	100.00	100.00	100	100.00
CLO_AA4773AA	6	.	.	100.00	.	.	.	.	100	100.00	100.00	100	100.00
CLO_AA4823AA	6	.	.	100.00	.	.	.	.	100	100.00	100.00	100	100.00
CLO_AA5542AA	6	.	.	100.00	.	.	.	.	100	100.00	100.00	100	100.00
CLO_AA5850AA	6	.	.	100.00	.	.	.	.	100	100.00	100.00	100	100.00
CLO_AA6095AA	6	.	.	100.00	.	.	.	.	100	100.00	100.00	100	100.00
CLO_AA6097AA	6	.	.	100.00	.	.	.	.	100	100.00	100.00	100	100.00
CLO_AA6326AA	6	.	.	100.00	.	.	.	.	100	100.00	100.00	100	100.00
CLO_AA6554AA	6	.	.	100.00	.	.	.	.	100	100.00	100.00	100	100.00
CLO_AA9137AA	6	.	.	100.00	.	.	.	.	100	100.00	100.00	100	100.00
CLO_AA9463AA	6	.	.	100.00	.	.	.	.	100	100.00	100.00	100	100.00
CLO_BA1112AA	6	.	.	100.00	.	.	.	.	100	100.00	100.00	100	100.00
CLO_BA3701AA	6	.	.	100.00	.	.	.	.	100	100.00	100.00	79.43	100.00
CLO_BA3715AA	6	.	.	100.00	.	.	.	.	100	100.00	100.00	100	100.00
CLO_BA3730AA	6	.	.	100.00	.	.	.	.	100	100.00	100.00	100	100.00
CLO_BA4294AA	8	.	100.00	100.00	.	.	100.00	.	100	100.00	100.00	100	100.00
CLO_BA8127AA	6	.	.	100.00	.	.	.	.	100	100.00	100.00	100	100.00
CLO_BA8717AA	6	.	.	100.00	.	.	.	.	100	100.00	100.00	100	100.00
CLO_BA8944AA	6	.	.	100.00	.	.	.	.	100	100.00	100.00	100	100.00
CLO_BA8980AA	6	.	.	100.00	.	.	.	.	100	100.00	100.00	100	100.00
CLO_BA8992AA	6	.	.	100.00	.	.	.	.	100	100.00	100.00	100	100.00
CLO_BA9046AA	6	.	.	100.00	.	.	.	.	100	100.00	100.00	100	100.00
CLO_BA9132AA	6	.	.	100.00	.	.	.	.	100	100.00	100.00	100	100.00
CLO_BA9384AA	6	.	.	100.00	.	.	.	.	100	100.00	100.00	100	100.00
CLO_BA9427AA	6	.	.	100.00	.	.	.	.	100	100.00	100.00	100	100.00
CLO_BA9504AA	6	.	.	100.00	.	.	.	.	100	100.00	100.00	100	100.00
CLO_BA9563AA	6	.	.	100.00	.	.	.	.	100	100.00	100.00	100	100.00
CLO_BA9821AA	6	.	.	100.00	.	.	.	.	100	100.00	100.00	100	100.00
CLO_BA9871AA	6	.	.	100.00	.	.	.	.	100	100.00	100.00	100	100.00
CLO_BA9994AA	6	.	.	100.00	.	.	.	.	100	100.00	100.00	100	100.00
CLO_CA0043AA	6	.	.	100.00	.	.	.	.	100	100.00	100.00	100	100.00
CLO_CA0124AA	6	.	.	100.00	.	.	.	.	100	100.00	100.00	100	100.00
CLO_CA0262AA	5	.	.	100.00	.	.	.	.	100	100.00	100.00	100	.
CLO_CA0266AA	6	.	.	100.00	.	.	.	.	100	100.00	100.00	100	100.00
CLO_CA0315AA	6	.	.	100.00	.	.	.	.	100	100.00	100.00	100	100.00
CLO_CA0427AA	6	.	.	100.00	.	.	.	.	100	100.00	100.00	100	100.00
CLO_CA0445AA	5	.	.	100.00	.	.	.	.	100	100.00	100.00	100	.
CLO_CA0479AA	6	.	.	100.00	.	.	.	.	100	100.00	100.00	100	100.00
CLO_CA0496AA	6	.	.	100.00	.	.	.	.	100	100.00	100.00	100	100.00
CLO_CA0525AA	6	.	.	100.00	.	.	.	.	100	100.00	100.00	100	100.00
CLO_CA0552AA	6	.	.	100.00	.	.	.	.	100	100.00	100.00	100	100.00
CLO_CA0585AA	6	.	.	100.00	.	.	.	.	100	100.00	100.00	100	100.00
CLO_CA0766AA	6	.	.	100.00	.	.	.	.	100	100.00	100.00	100	100.00
CLO_CA0770AA	6	.	.	100.00	.	.	.	.	100	100.00	100.00	100	100.00
CLO_CA0780AA	6	.	.	100.00	.	.	.	.	100	100.00	100.00	100	100.00
CLO_CA0793AA	6	.	.	100.00	.	.	.	.	100	100.00	100.00	100	100.00
CLO_CA1151AA	6	.	.	100.00	.	.	.	.	100	100.00	100.00	100	100.00
CLO_CA1239AA	6	.	.	100.00	.	.	.	.	100	100.00	100.00	100	100.00
CLO_CA1295AA	6	.	.	100.00	.	.	.	.	100	100.00	100.00	100	100.00
CLO_CA1365AA	6	.	.	100.00	.	.	.	.	100	100.00	100.00	100	100.00
CLO_CA1384AA	6	.	.	100.00	.	.	.	.	100	100.00	100.00	100	100.00
CLO_CA1388AA	6	.	.	100.00	.	.	.	.	100	100.00	100.00	100	100.00
CLO_CA1481AA	6	.	.	100.00	.	.	.	.	100	100.00	100.00	100	100.00
CLO_CA1796AA	6	.	.	100.00	.	.	.	.	100	100.00	100.00	100	100.00
CLO_CA1865AA	6	.	.	100.00	.	.	.	.	100	100.00	100.00	100	100.00
CLO_CA1951AA	6	.	.	100.00	.	.	.	.	100	100.00	100.00	100	100.00
CLO_CA2090AA	6	.	.	100.00	.	.	.	.	100	100.00	100.00	100	100.00
CLO_CA2556AA	6	.	.	100.00	.	.	.	.	100	100.00	100.00	100	100.00
CLO_CA2559AA	6	.	.	100.00	.	.	.	.	100	100.00	100.00	100	100.00
CLO_CA2806AA	6	.	.	100.00	.	.	.	.	100	100.00	100.00	100	100.00
CLO_CA2825AA	6	.	.	100.00	.	.	.	.	100	100.00	100.00	100	100.00
CLO_CA2902AA	6	.	.	100.00	.	.	.	.	100	100.00	100.00	100	100.00
CLO_CA3019AA	6	.	.	100.00	.	.	.	.	100	100.00	100.00	100	100.00
CLO_CA3051AA	6	.	.	100.00	.	.	.	.	100	100.00	100.00	100	100.00
CLO_CA3233AA	5	.	.	100.00	.	.	.	.	100	100.00	100.00	100	.
CLO_CA3235AA	6	.	.	100.00	.	.	.	.	100	100.00	100.00	100	100.00
CLO_CA3463AA	6	.	.	100.00	.	.	.	.	100	100.00	100.00	100	100.00
CLO_CA3653AA	6	.	.	100.00	.	.	.	.	100	100.00	100.00	100	100.00
CLO_CA3745AA	6	.	.	100.00	.	.	.	.	100	100.00	100.00	100	100.00
CLO_CA3818AA	6	.	.	100.00	.	.	.	.	100	100.00	100.00	100	100.00
CLO_CA3993AA	6	.	.	100.00	.	.	.	.	100	100.00	100.00	100	100.00
CLO_CA4044AA	6	.	.	100.00	.	.	.	.	100	100.00	100.00	100	100.00
CLO_CA4481AA	6	.	.	100.00	.	.	.	.	100	100.00	100.00	100	100.00
CLO_CA4676AA	6	.	.	100.00	.	.	.	.	100	100.00	100.00	100	100.00
CLO_CA5055AA	6	.	.	100.00	.	.	.	.	100	100.00	100.00	100	100.00
CLO_CA5194AA	6	.	.	100.00	.	.	.	.	100	100.00	100.00	100	100.00
CLO_CA5267AA	6	.	.	100.00	.	.	.	.	100	100.00	100.00	100	100.00
CLO_CA5405AA	6	.	.	100.00	.	.	.	.	100	100.00	100.00	100	100.00
CLO_CA5550AA	6	.	.	100.00	.	.	.	.	100	100.00	100.00	100	100.00
CLO_CA5628AA	5	.	.	100.00	.	.	.	.	100	100.00	100.00	100	.
CLO_CA6100AA	6	.	.	100.00	.	.	.	.	100	100.00	100.00	100	100.00
CLO_CA6194AA	6	.	.	100.00	.	.	.	.	100	100.00	100.00	100	100.00
CLO_CA9084AA	5	.	.	100.00	.	.	.	.	100	100.00	100.00	100	.
CLO_CA9134AA	6	.	.	100.00	.	.	.	.	100	100.00	100.00	100	100.00
CLO_CA9177AA	6	.	.	100.00	.	.	.	.	100	100.00	100.00	100	100.00
CLO_CA9207AA	6	.	.	100.00	.	.	.	.	100	100.00	100.00	100	100.00
CLO_CA9278AA	6	.	.	100.00	.	.	.	.	100	100.00	100.00	100	100.00
CLO_CA9296AA	6	.	.	100.00	.	.	.	.	100	100.00	100.00	100	100.00
CLO_CA9335AA	6	.	.	100.00	.	.	.	.	100	100.00	100.00	100	100.00
CLO_CA9339AA	6	.	.	100.00	.	.	.	.	100	100.00	100.00	100	100.00
CLO_DA1333AA	5	.	.	100.00	.	.	.	.	100	100.00	100.00	100	.
CLO_DA1864AA	6	.	.	100.00	.	.	.	.	100	100.00	100.00	100	100.00
CLO_DA3092AA	6	.	.	100.00	.	.	.	.	100	100.00	100.00	100	100.00
CLO_DA4628AA	6	.	.	100.00	.	.	.	.	100	100.00	100.00	100	100.00
CLO_DA4653AA	6	.	.	100.00	.	.	.	.	100	100.00	100.00	100	100.00
CLO_DA4796AA	6	.	.	100.00	.	.	.	.	100	100.00	100.00	100	100.00
CLO_DA4838AA	6	.	.	100.00	.	.	.	.	100	100.00	100.00	100	100.00
CLO_DA4926AA	6	.	.	100.00	.	.	.	.	100	100.00	100.00	100	100.00
CLO_DA4936AA	6	.	.	100.00	.	.	.	.	100	100.00	100.00	100	100.00
CLO_DA4943AA	6	.	.	100.00	.	.	.	.	100	100.00	100.00	100	100.00
CLO_DA4944AA	6	.	.	100.00	.	.	.	.	100	100.00	100.00	100	100.00
CLO_DA5621AA	6	.	.	100.00	.	.	.	.	100	100.00	100.00	100	100.00
CLO_DA6036AA	6	.	.	100.00	.	.	.	.	100	100.00	100.00	100	100.00
CLO_DA6057AA	6	.	.	100.00	.	.	.	.	100	100.00	100.00	100	100.00
CLO_DA6515AA	6	.	.	100.00	.	.	.	.	100	100.00	100.00	100	100.00
CLO_DA7256AA	6	.	.	100.00	.	.	.	.	100	100.00	100.00	100	100.00
CLO_DA7262AA	6	.	.	100.00	.	.	.	.	100	100.00	100.00	100	100.00
CLO_DA7520AA	7	.	100.00	100.00	.	.	.	.	100	100.00	100.00	100	100.00
CLO_DA7567AA	6	.	.	100.00	.	.	.	.	100	100.00	100.00	100	100.00
CLO_DA7650AA	6	.	.	100.00	.	.	.	.	100	100.00	100.00	100	100.00
CLO_DA7982AA	6	.	.	100.00	.	.	.	.	100	100.00	100.00	100	100.00
CLO_DA8056AA	5	.	.	100.00	.	.	.	.	100	100.00	100.00	100	.
CLO_DA8058AA	5	.	.	100.00	.	.	.	.	100	100.00	100.00	100	.
CLO_DA8428AA	6	.	.	100.00	.	.	.	.	100	100.00	100.00	100	100.00
CLO_DA8499AA	5	.	.	94.42	.	.	.	.	100	100.00	100.00	100	.
CLO_DA8523AA	6	.	.	100.00	.	.	.	.	100	100.00	100.00	100	100.00
CLO_DA9448AA	6	.	.	100.00	.	.	.	.	100	100.00	100.00	100	100.00
CLO_DA9455AA	5	.	.	100.00	.	.	.	.	100	100.00	100.00	100	.
CLO_DA9461AA	7	.	.	100.00	.	100.00	.	.	100	100.00	100.00	100	100.00
CLO_DA9466AA	7	.	.	100.00	.	100.00	.	.	100	100.00	100.00	100	100.00
CLO_DA9470AA	5	.	.	100.00	.	.	.	.	100	100.00	100.00	100	.
CLO_DA9471AA	6	.	.	100.00	.	.	.	.	100	100.00	100.00	100	100.00
CLO_DA9481AA	5	.	.	100.00	.	.	.	.	100	100.00	100.00	100	.
CLO_DA9485AA	6	.	.	100.00	.	.	.	.	100	100.00	100.00	100	100.00
CLO_DA9491AA	5	.	.	100.00	.	.	.	.	100	100.00	100.00	100	.
CLO_DA9523AA	9	100.00	100.00	100.00	.	100.00	.	.	100	100.00	100.00	100	100.00
CLO_DA9531AA	6	.	.	100.00	.	.	.	.	100	100.00	100.00	100	100.00
CLO_DA9542AA	6	.	.	100.00	.	.	.	.	100	100.00	100.00	100	100.00
CLO_DA9552AA	5	.	.	100.00	.	.	.	.	100	58.12	100.00	100	.
CLO_DA9561AA	5	.	.	100.00	.	.	.	.	100	100.00	100.00	100	.
CLO_DA9585AA	6	.	.	100.00	.	.	.	.	100	100.00	100.00	100	100.00
CLO_DA9597AA	6	.	.	100.00	.	.	.	.	100	100.00	100.00	100	100.00
CLO_DA9620AA	8	100.00	100.00	100.00	.	.	.	.	100	100.00	100.00	100	100.00
CLO_DA9627AA	8	100.00	100.00	100.00	.	.	.	.	100	100.00	100.00	100	100.00
CLO_DA9663AA	7	.	.	100.00	.	100.00	.	.	100	57.55;100.00	100.00;100.00	100	100.00
CLO_DA9718AA	6	.	.	100.00	.	.	.	.	100	100.00	100.00	100	100.00
CLO_DA9720AA	7	.	.	100.00	.	100.00	.	.	100	100.00	100.00	100	100.00
CLO_DA9723AA	8	.	.	100.00	.	100.00	.	100.00	100	100.00	100.00	100	100.00
CLO_DA9725AA	7	.	.	100.00	.	100.00	.	.	100	100.00	100.00	100	100.00
CLO_DA9729AA	5	.	.	100.00	.	.	.	.	100	100.00	100.00	100	.
CLO_EA0075AA	6	.	.	100.00	.	100.00	.	.	100	100.00	99.91	100	.
CLO_EA0290AA	6	.	.	100.00	.	.	.	.	100	100.00	100.00	100	100.00
CLO_EA0400AA	6	.	.	100.00	.	.	.	.	100	100.00	100.00	100	100.00
CLO_EA0445AA	6	.	.	100.00	.	.	.	.	100	100.00	100.00	100	100.00
CLO_EA0508AA	6	.	.	100.00	.	.	.	.	100	100.00	100.00	100	100.00
CLO_EA0523AA	6	.	.	100.00	.	.	.	.	100	100.00	100.00	100	100.00
CLO_EA0613AA	6	.	.	100.00	.	.	.	.	100	100.00	100.00	100	100.00
CLO_EA0776AA	6	.	.	96.76	.	.	.	.	100	100.00	100.00	100	88.24
CLO_EA0884AA	6	.	.	100.00	.	.	.	.	100	100.00	100.00	100	100.00
CLO_EA0892AA	6	.	.	100.00	.	.	.	.	100	100.00	100.00	100	100.00
CLO_EA0973AA	6	.	.	100.00	.	.	.	.	100	100.00	100.00	100	100.00
CLO_EA0977AA	6	.	.	100.00	.	.	.	.	100	100.00	100.00	100	100.00
CLO_EA1074AA	5	.	.	100.00	.	.	.	.	100	100.00	100.00	100	.
CLO_EA1099AA	6	.	.	100.00	.	.	.	.	100	100.00	100.00	100	100.00
CLO_EA1119AA	5	.	.	100.00	.	.	.	.	100	100.00	100.00	100	.
CLO_EA1164AA	6	.	.	100.00	.	.	.	.	100	100.00	100.00	100	100.00
CLO_EA1172AA	6	.	.	100.00	.	.	.	.	100	100.00	100.00	100	100.00
CLO_EA4561AA	6	.	.	100.00	.	.	.	.	100	100.00	100.00	100	100.00
CLO_EA5248AA	6	.	.	100.00	.	.	.	.	100	100.00	100.00	100	100.00
CLO_EA5302AA	6	.	.	100.00	.	.	.	.	100	100.00	100.00	100	100.00
CLO_EA5376AA	6	.	.	100.00	.	.	.	.	100	100.00	100.00	100	100.00
CLO_EA5387AA	6	.	.	100.00	.	.	.	.	100	100.00	100.00	100	100.00
CLO_EA5473AA	6	.	.	100.00	.	.	.	.	100	100.00	100.00	100	100.00
CLO_EA5481AA	6	.	.	100.00	.	.	.	.	100	100.00	100.00	100	100.00;100.00
CLO_EA5484AA	6	.	.	100.00	.	.	.	.	100	100.00	100.00	100	100.00
CLO_EA5516AA	6	.	.	100.00	.	.	.	.	100	100.00	100.00	100	100.00
CLO_EA5593AA	6	.	.	100.00	.	.	.	.	100	100.00	100.00	100	100.00
CLO_EA5755AA	6	.	.	100.00	.	.	.	.	100	100.00	100.00	100	100.00
CLO_EA5891AA	5	.	.	100.00	.	.	.	.	100	100.00	100.00	100	.
CLO_EA5914AA	6	.	.	100.00	.	.	.	.	100	100.00	100.00	100	100.00
CLO_EA5940AA	6	.	.	100.00	.	.	.	.	100	100.00	100.00	100	100.00
CLO_EA6054AA	6	.	.	100.00	.	.	.	.	100	100.00	100.00	100	100.00
CLO_EA6055AA	6	.	.	100.00	.	.	.	.	100	100.00	100.00	100	100.00
CLO_EA6564AA	6	.	.	100.00	.	.	.	.	100	100.00	100.00	100	100.00
CLO_EA6678AA	6	.	.	100.00	.	.	.	.	100	100.00	100.00	100	100.00
CLO_EA6679AA	6	.	.	100.00	.	.	.	.	100	100.00	100.00	100	100.00
CLO_EA6830AA	6	.	.	100.00	.	.	.	.	100	100.00	100.00	100	100.00
CLO_EA6960AA	6	.	.	100.00	.	.	.	.	100	100.00	100.00	100	100.00
CLO_EA7015AA	6	.	.	100.00	.	.	.	.	100	100.00	100.00	100	100.00
CLO_EA7065AA	6	.	.	100.00	.	.	.	.	100	100.00	100.00	100	100.00
CLO_EA7225AA	6	.	.	100.00	.	.	.	.	100	100.00	100.00	100	100.00
CLO_EA7386AA	6	.	.	100.00	.	.	.	.	100	100.00	100.00	100	100.00
CLO_EA7462AA	6	.	.	100.00	.	.	.	.	100	100.00	100.00	100	100.00
CLO_EA7631AA	6	.	.	100.00	.	.	.	.	100	100.00	100.00	100	100.00
CLO_EA8339AA	6	.	.	100.00	.	.	.	.	100	100.00	100.00	100	100.00
CLO_EA8355AA	6	.	.	100.00	.	.	.	.	100	100.00	100.00	100	100.00
CLO_EA8382AA	6	.	.	100.00	.	.	.	.	100	100.00	100.00	100	100.00
CLO_EA8384AA	6	.	.	100.00	.	.	.	.	100	100.00	100.00	100	100.00
CLO_EA8389AA	6	.	.	100.00	.	.	.	.	100	100.00	100.00	100	100.00
CLO_EA8400AA	5	.	.	100.00	.	.	.	.	100	100.00	100.00	100	.
CLO_EA8430AA	5	.	.	100.00	.	.	.	.	100	100.00	100.00	100	.
CLO_EA8431AA	6	.	.	100.00	.	.	.	.	100	100.00	100.00	100	100.00
CLO_EA8835AA	6	.	.	100.00	.	.	.	.	100	100.00	100.00	100	100.00
CLO_EA8867AA	6	.	.	100.00	.	.	.	.	100	100.00	100.00	100	100.00
CLO_EA9042AA	5	.	.	100.00	.	.	.	.	100	100.00	100.00	100	.
CLO_EA9064AA	6	.	.	100.00	.	.	.	.	100	100.00	100.00	100	100.00
CLO_EA9321AA	6	.	.	100.00	.	.	.	.	100	100.00	100.00	100	100.00
CLO_EA9334AA	6	.	.	100.00	.	.	.	.	100	100.00	100.00	100	100.00
CLO_EA9350AA	6	.	.	100.00	.	.	.	.	100	100.00	100.00	100	100.00
CLO_EA9392AA	6	.	.	100.00	.	.	.	.	100	100.00	100.00	100	100.00
CLO_EA9540AA	6	.	.	100.00	.	.	.	.	100	100.00	100.00	100	100.00
CLO_EA9562AA	6	.	.	100.00	.	.	.	.	100	100.00	100.00	100	100.00
CLO_EA9737AA	6	.	.	100.00	.	.	.	.	100	100.00	100.00	100	100.00
CLO_EA9786AA	6	.	.	100.00	.	.	.	.	100	100.00	100.00	100	100.00
CLO_EA9879AA	6	.	.	100.00	.	.	.	.	100	100.00	100.00	100	100.00
CLO_FA1674AA	6	.	.	100.00	.	.	.	.	100	100.00	100.00	100	100.00
CLO_FA1799AA	5	.	.	100.00	.	.	.	.	100	100.00	100.00	100	.
CLO_FA1941AA	6	.	.	100.00	.	.	.	.	100	100.00	100.00	100	100.00
CLO_FA2124AA	5	.	.	100.00	.	.	.	.	100	100.00	100.00	100	.
CLO_FA2268AA	6	.	.	100.00	.	.	.	.	100	100.00	100.00	100	100.00
CLO_FA2477AA	6	.	.	100.00	.	.	.	.	100	100.00	100.00	100	100.00
CLO_FA2555AA	6	.	.	100.00	.	.	.	.	100	100.00	100.00	100	100.00
CLO_FA2573AA	6	.	.	100.00	.	.	.	.	100	100.00	100.00	100	100.00
CLO_FA2898AA	6	.	.	100.00	.	.	.	.	100	100.00	100.00	100	100.00
CLO_FA2930AA	5	.	.	100.00	.	.	.	.	100	100.00	100.00	100	.
CLO_FA2938AA	6	.	.	100.00	.	.	.	.	100	100.00	100.00	100	100.00
CLO_FA2947AA	6	.	.	100.00	.	.	.	.	100	100.00	100.00	100	100.00
CLO_FA3281AA	6	.	.	100.00	.	.	.	.	100	100.00	100.00	100	100.00
CLO_FA3282AA	6	.	.	100.00	.	.	.	.	100	100.00	100.00	100	100.00
CLO_FA3479AA	6	.	.	100.00	.	.	.	.	100	100.00	100.00	100	100.00
CLO_FA3493AA	6	.	.	100.00	.	.	.	.	100	100.00	100.00	100	100.00
CLO_FA3714AA	6	.	.	100.00	.	.	.	.	100	100.00	100.00	100	100.00
CLO_FA3771AA	6	.	.	100.00	.	.	.	.	100	100.00	100.00	100	100.00
CLO_FA3899AA	5	.	.	100.00	.	.	.	.	100	100.00	100.00	100	.
CLO_FA3905AA	6	.	.	100.00	.	.	.	.	100	100.00	100.00	100	100.00
CLO_FA4158AA	6	.	.	100.00	.	.	.	.	100	100.00	100.00	100	100.00
CLO_FA4225AA	6	.	.	100.00	.	.	.	.	100	100.00	100.00	100	100.00
CLO_FA4295AA	6	.	.	100.00	.	.	.	.	100	100.00	100.00	100	100.00
CLO_FA4322AA	6	.	.	100.00	.	.	.	.	100	100.00	100.00	100	100.00
DSM29687	7	.	100.00	100.00	.	.	.	.	100	100.00	100.00	100	100.00
IP-e-D17MD270	6	.	.	100.00	.	.	.	.	100	100.00	100.00	100	100.00
IP-e-D19MD028	6	.	.	100.00	.	.	.	.	100	100.00	100.00	100	100.00
IP-e-D19MD036	6	.	.	100.00	.	.	.	.	100	100.00	100.00	100	100.00
IP-e-D19MD076	6	.	.	100.00	.	.	.	.	100	100.00	100.00	100	100.00
IP-e-D19MD370	6	.	.	100.00	.	.	.	.	100	100.00	100.00	100	100.00
IP-h-2016-1154	6	.	.	100.00	.	.	.	.	100	100.00	100.00	100	100.00
IP-h-2017-220	6	.	.	100.00	.	.	.	.	100	100.00	100.00	100	100.00
IP-h-2017-240	6	.	.	100.00	.	.	.	.	100	100.00	100.00	100	100.00
NCTC13746	6	.	.	100.00	.	.	.	.	100	100.00	100.00	100	100.00
Reference	6	.	.	100.00	.	.	.	.	100	100.00	100.00	100	100.00
RT002-BfR-a1	6	.	.	100.00	.	.	.	.	100	100.00	100.00	100	100.00
RT002-BfR-e2	6	.	.	100.00	.	.	.	.	100	100.00	100.00	100	100.00
RT002-BfR-e3	6	.	.	100.00	.	.	.	.	100	100.00	100.00	100	100.00
RT002-BfR-f10	6	.	.	100.00	.	.	.	.	100	100.00	100.00	100	100.00
RT002-BfR-f2	6	.	.	100.00	.	.	.	.	100	100.00	100.00	100	100.00
RT002-BfR-f3	6	.	.	100.00	.	.	.	.	100	100.00	100.00	100	100.00
RT002-BfR-f4	6	.	.	100.00	.	.	.	.	100	100.00	100.00	100	100.00
RT002-BfR-f5	6	.	.	100.00	.	.	.	.	100	100.00	100.00	100	100.00
RT002-BfR-f6	5	.	.	100.00	.	.	.	.	100	100.00	100.00	100	.
RT002-BfR-f7	6	.	.	100.00	.	.	.	.	100	100.00	100.00	100	100.00
RT002-BfR-f8	6	.	.	100.00	.	.	.	.	100	100.00	100.00	100	100.00
RT002-BfR-f9	6	.	.	100.00	.	.	.	.	100	100.00	100.00	100	100.00
ST8-SSI-h001-16	6	.	.	100.00	.	.	.	.	100	100.00	100.00	100	100.00
ST8-SSI-h002-16	6	.	.	100.00	.	.	.	.	100	100.00	100.00	100	100.00
ST8-SSI-h003-16	6	.	.	100.00	.	.	.	.	100	100.00	100.00	100	100.00
ST8-SSI-h004-18	6	.	.	100.00	.	.	.	.	100	100.00	100.00	100	100.00
ST8-SSI-h005-18	6	.	.	100.00	.	.	.	.	100	100.00	100.00	100	100.00
ST8-SSI-h006-18	6	.	.	100.00	.	.	.	.	100	100.00	100.00	100	100.00
ST8-SSI-h007-19	6	.	.	100.00	.	.	.	.	100	100.00	100.00	100	100.00
ST8-SSI-h008-20	6	.	.	100.00	.	.	.	.	100	100.00	100.00	100	100.00
ST8-SSI-h009-20	6	.	.	100.00	.	.	.	.	100	100.00	100.00	100	100.00
ST8-SSI-h010-20	6	.	.	100.00	.	.	.	.	100	100.00	100.00	100	100.00
ST8-SSI-h011-20	6	.	.	100.00	.	.	.	.	100	100.00	100.00	100	100.00
ST8-SSI-h012-20	5	.	.	100.00	.	.	.	.	100	100.00	100.00	100	.
ST8-SSI-h013-21	6	.	.	100.00	.	.	.	.	100	100.00	100.00	100	100.00
ST8-SSI-h014-21	6	.	.	100.00	.	.	.	.	100	100.00	100.00	100	100.00
ST8-SSI-h015-21	6	.	.	100.00	.	.	.	.	100	100.00	100.00	100	100.00
ST8-SSI-h016-21	6	.	.	100.00	.	.	.	.	100	100.00	100.00	100	100.00
ST8-SSI-h017-21	6	.	.	100.00	.	.	.	.	100	100.00	100.00	100	100.00
ST8-SSI-h018-21	6	.	.	100.00	.	.	.	.	100	100.00	100.00	100	100.00
ST8-SSI-h019-21	6	.	.	99.62	.	.	.	.	100	100.00	100.00	100	100.00
ST8-SSI-h020-18	7	.	100.00	100.00	.	.	.	.	100	100.00	100.00	100	100.00
ST8-SSI-h022-19	6	.	.	100.00	.	.	.	.	100	100.00	100.00	100	100.00
ST8-SSI-h023-19	6	.	.	100.00	.	.	.	.	100	100.00	100.00	100	100.00
ST8-SSI-h024-19	6	.	.	100.00	.	.	.	.	100	100.00	100.00	100	100.00
ST8-SSI-h025-20	6	.	.	100.00	.	.	.	.	100	100.00	100.00	100	100.00
ST8-SSI-h026-20	6	.	.	100.00	.	.	.	.	100	100.00	100.00	100	100.00
ST8-SSI-h027-20	6	.	.	100.00	.	.	.	.	100	100.00	100.00	100	100.00
ST8-SSI-h028-21	6	.	.	100.00	.	.	.	.	100	100.00	100.00	100	100.00
ST8-SSI-h029-21	6	.	.	100.00	.	.	.	.	100	100.00	100.00	100	100.00
ST8-SSI-h030-21	6	.	.	100.00	.	.	.	.	100	100.00	100.00	100	100.00
ST8-SSI-h031-21	6	.	.	100.00	.	.	.	.	100	100.00	100.00	100	100.00
ST8-SSI-h032-21	6	.	.	100.00	.	.	.	.	100	100.00	100.00	100	100.00
ST8-SSI-h033-18	6	.	.	100.00	.	.	.	.	100	100.00	100.00	100	100.00
ST8-SSI-h034-18	6	.	.	100.00	.	.	.	.	100	100.00	100.00	100	100.00
ST8-SSI-h035-18	6	.	.	100.00	.	.	.	.	100	100.00	100.00	100	100.00
ST8-SSI-h036-18	6	.	.	100.00	.	.	.	.	100	100.00	100.00	100	100.00
ST8-SSI-h037-18	6	.	.	100.00	.	.	.	.	100	100.00	100.00	100	100.00
ST8-SSI-h038-18	6	.	.	100.00	.	.	.	.	100	100.00	100.00	100	100.00
ST8-SSI-h039-18	5	.	.	100.00	.	.	.	.	100	100.00	100.00	100	.
ST8-SSI-h040-18	5	.	.	100.00	.	.	.	.	100	100.00	100.00	100	.
ST8-SSI-h041-18	6	.	.	100.00	.	.	.	.	100	100.00	100.00	100	100.00
ST8-SSI-h042-18	6	.	.	100.00	.	.	.	.	100	100.00	100.00	100	100.00
ST8-SSI-h043-18	6	.	.	100.00	.	.	.	.	100	100.00	100.00	100	100.00
ST8-SSI-h044-18	6	.	.	100.00	.	.	.	.	100	100.00	100.00	100	100.00
ST8-SSI-h045-18	6	.	.	100.00	.	.	.	.	100	100.00	100.00	100	100.00
ST8-SSI-h046-18	6	.	.	100.00	.	.	.	.	100	100.00	100.00	100	100.00
ST8-SSI-h047-18	6	.	.	100.00	.	.	.	.	100	100.00	100.00	100	100.00
ST8-SSI-h048-18	8	.	100.00	100.00	.	.	100.00	.	100	100.00	100.00	100	100.00
ST8-SSI-h049-18	6	.	.	100.00	.	.	.	.	100	100.00	100.00	100	100.00
ST8-SSI-h050-18	6	.	.	100.00	.	.	.	.	100	100.00	100.00	100	100.00
ST8-SSI-h051-18	6	.	.	100.00	.	.	.	.	100	100.00	100.00	100	100.00
ST8-SSI-h052-19	5	.	.	100.00	.	.	.	.	100	100.00	100.00	100	.
ST8-SSI-h053-19	5	.	.	100.00	.	.	.	.	100	100.00	100.00	100	.
ST8-SSI-h054-19	6	.	.	100.00	.	.	.	.	100	100.00	100.00	100	100.00
ST8-SSI-h055-19	6	.	.	100.00	.	.	.	.	100	100.00	100.00	100	100.00
ST8-SSI-h056-19	6	.	.	100.00	.	.	.	.	100	100.00	100.00	100	100.00
ST8-SSI-h057-19	6	.	.	100.00	.	.	.	.	100	100.00	100.00	100	100.00
ST8-SSI-h058-19	6	.	.	100.00	.	.	.	.	100	100.00	100.00	100	100.00
ST8-SSI-h059-19	6	.	.	100.00	.	.	.	.	100	100.00	100.00	100	100.00
ST8-SSI-h060-19	6	.	.	100.00	.	.	.	.	100	100.00	100.00	100	100.00
ST8-SSI-h061-19	5	.	.	100.00	.	.	.	.	100	100.00	100.00	100	.
ST8-SSI-h062-19	6	.	.	100.00	.	.	.	.	100	100.00	100.00	100	100.00
ST8-SSI-h063-19	5	.	.	100.00	.	.	.	.	100	100.00	100.00	100	.
ST8-SSI-h064-19	6	.	.	100.00	.	.	.	.	100	100.00	100.00	100	100.00
ST8-SSI-h065-19	6	.	.	100.00	.	.	.	.	100	100.00	100.00	100	100.00
ST8-SSI-h066-19	6	.	.	100.00	.	.	.	.	100	100.00	100.00	100	100.00
ST8-SSI-h067-19	6	.	.	100.00	.	.	.	.	100	100.00	100.00	100	100.00
ST8-SSI-h068-19	6	.	.	100.00	.	.	.	.	100	100.00	100.00	100	100.00
ST8-SSI-h069-19	6	.	.	100.00	.	.	.	.	100	100.00	100.00	100	100.00
ST8-SSI-h070-19	6	.	.	100.00	.	.	.	.	100	100.00	100.00	100	100.00
ST8-SSI-h071-19	6	.	.	100.00	.	.	.	.	100	100.00	100.00	100	100.00
ST8-SSI-h072-19	6	.	.	100.00	.	.	.	.	100	100.00	100.00	100	100.00
ST8-SSI-h074-19	6	.	.	100.00	.	.	.	.	100	100.00	100.00	100	100.00
ST8-SSI-h075-19	6	.	.	100.00	.	.	.	.	100	100.00	100.00	100	100.00
ST8-SSI-h076-19	6	.	.	100.00	.	.	.	.	100	100.00	100.00	100	100.00
ST8-SSI-h077-20	6	.	.	100.00	.	.	.	.	100	100.00	100.00	100	100.00
ST8-SSI-h078-20	6	.	.	100.00	.	.	.	.	100	100.00	100.00	100	100.00
ST8-SSI-h079-20	6	.	.	100.00	.	.	.	.	100	100.00	100.00	100	100.00
ST8-SSI-h080-20	6	.	.	100.00	.	.	.	.	100	100.00	100.00	100	100.00
ST8-SSI-h081-20	6	.	.	100.00	.	.	.	.	100	100.00	100.00	100	100.00
ST8-SSI-h082-20	6	.	.	100.00	.	.	.	.	100	100.00	100.00	100	100.00
ST8-SSI-h083-20	6	.	.	100.00	.	.	.	.	100	100.00	100.00	100	100.00
ST8-SSI-h084-20	6	.	.	100.00	.	.	.	.	100	100.00	100.00	100	100.00
ST8-SSI-h085-20	5	.	.	100.00	.	.	.	.	100	100.00	100.00	100	.
ST8-SSI-h086-20	6	.	.	100.00	.	.	.	.	100	100.00	100.00	100	100.00
ST8-SSI-h087-21	6	.	.	100.00	.	.	.	.	100	100.00	100.00	100	100.00
ST8-SSI-h088-21	6	.	.	97.51	.	.	.	.	100	100.00	100.00	100	100.00
ST8-SSI-h089-21	6	.	.	100.00	.	.	.	.	100	100.00	100.00	100	100.00
ST8-SSI-h090-21	6	.	.	100.00	.	.	.	.	100	100.00	100.00	100	100.00
ST8-SSI-h091-21	6	.	.	100.00	.	.	.	.	100	100.00	100.00	100	100.00
ST8-SSI-h092-21	6	.	.	100.00	.	.	.	.	100	100.00	100.00	100	100.00
ST8-SSI-h093-21	6	.	.	100.00	.	.	.	.	100	100.00	100.00	100	100.00
ST8-SSI-h094-21	6	.	.	100.00	.	.	.	.	100	100.00	100.00	100	100.00
ST8-SSI-h095-21	6	.	.	100.00	.	.	.	.	100	100.00	100.00	100	100.00
ST8-SSI-h096-21	6	.	.	100.00	.	.	.	.	100	100.00	100.00	100	100.00
ST8-SSI-h097-21	6	.	.	100.00	.	.	.	.	100	100.00	100.00	100	100.00
ST8-SSI-h098-21	6	.	.	100.00	.	.	.	.	100	100.00	100.00	100	100.00
ST8-SSI-h099-21	6	.	.	100.00	.	.	.	.	100	100.00	100.00	100	100.00
ST8-SSI-h100-21	6	.	.	100.00	.	.	.	.	100	100.00	100.00	100	100.00
ST8-SSI-h101-19	6	.	.	100.00	.	.	.	.	100	100.00	100.00	100	100.00
ST8-SSI-h102-21	6	.	.	100.00	.	.	.	.	100	100.00	100.00	100	100.00
ST8-SSI-h103-18	5	.	.	100.00	.	.	.	.	100	100.00	100.00	100	.
ST8-SSI-h104-18	5	.	.	100.00	.	.	.	.	100	100.00	100.00	100	.
ST8-SSI-h105-18	6	.	.	100.00	.	.	.	.	100	100.00	100.00	100	100.00
ST8-SSI-h106-18	6	.	.	100.00	.	.	.	.	100	100.00	100.00	100	100.00
ST8-SSI-h107-18	6	.	.	100.00	.	.	.	.	100	100.00	100.00	100	100.00
ST8-SSI-h108-18	6	.	.	100.00	.	.	.	.	100	100.00	100.00	100	100.00
ST8-SSI-h109-18	6	.	.	100.00	.	.	.	.	100	100.00	100.00	100	100.00
ST8-SSI-h110-18	6	.	.	100.00	.	.	.	.	100	100.00	100.00	100	100.00
ST8-SSI-h112-18	6	.	.	100.00	.	.	.	.	100	100.00	100.00	100	100.00
ST8-SSI-h113-18	6	.	.	100.00	.	.	.	.	100	100.00	100.00	100	100.00
ST8-SSI-h114-18	6	.	.	100.00	.	.	.	.	100	100.00	100.00	100	100.00
ST8-SSI-h115-19	6	.	.	100.00	.	.	.	.	100	100.00	100.00	100	100.00
ST8-SSI-h116-19	6	.	.	100.00	.	.	.	.	100	100.00	100.00	100	100.00
ST8-SSI-h117-19	6	.	.	100.00	.	.	.	.	100	100.00	100.00	100	100.00
ST8-SSI-h118-20	6	.	.	100.00	.	.	.	.	100	100.00	100.00	100	100.00
ST8-SSI-h119-20	6	.	.	100.00	.	.	.	.	100	100.00	100.00	100	100.00
ST8-SSI-h120-20	6	.	.	100.00	.	.	.	.	100	100.00	100.00	100	100.00
ST8-SSI-h121-20	6	.	.	100.00	.	.	.	.	100	100.00	100.00	100	100.00
ST8-SSI-h122-20	5	.	.	100.00	.	.	.	.	100	100.00	100.00	100	.
ST8-SSI-h123-20	6	.	.	100.00	.	.	.	.	100	100.00	100.00	100	100.00
ST8-SSI-h124-20	6	.	.	100.00	.	.	.	.	100	100.00	100.00	100	100.00
ST8-SSI-h125-21	6	.	.	100.00	.	.	.	.	100	100.00	100.00	100	100.00
ST8-SSI-h126-21	6	.	.	100.00	.	.	.	.	100	100.00	100.00	100	100.00
ST8-SSI-h127-21	5	.	.	100.00	.	.	.	.	100	100.00	100.00	100	.
ST8-SSI-h128-21	6	.	.	100.00	.	.	.	.	100	100.00	100.00	100	100.00
ST8-SSI-h129-21	6	.	.	100.00	.	.	.	.	100	100.00	100.00	100	100.00
ST8-SSI-h130-21	6	.	.	100.00	.	.	.	.	100	100.00	100.00	100	100.00
ST8-SSI-h131-21	6	.	.	100.00	.	.	.	.	100	100.00	100.00	100	100.00
ST8-SSI-h132-21	6	.	.	100.00	.	.	.	.	100	100.00	100.00	100	100.00
ST8-SSI-h133-18	6	.	.	100.00	.	.	.	.	100	100.00	100.00	100	100.00
ST8-SSI-h134-18	5	.	.	100.00	.	.	.	.	100	100.00	100.00	100	.
ST8-SSI-h135-18	6	.	.	100.00	.	.	.	.	100	100.00	100.00	100	100.00
ST8-SSI-h136-18	6	.	.	100.00	.	.	.	.	100	100.00	100.00	100	100.00
ST8-SSI-h137-18	6	.	.	100.00	.	.	.	.	100	100.00	100.00	100	100.00
ST8-SSI-h138-18	6	.	.	100.00	.	.	.	.	100	100.00	100.00	100	100.00
ST8-SSI-h139-18	6	.	.	100.00	.	.	.	.	100	100.00	100.00	100	100.00
ST8-SSI-h140-18	6	.	.	100.00	.	.	.	.	100	100.00	100.00	100	100.00
ST8-SSI-h142-18	6	.	.	100.00	.	.	.	.	100	100.00	100.00	100	100.00
ST8-SSI-h143-19	6	.	.	100.00	.	.	.	.	100	100.00	100.00	100	100.00
ST8-SSI-h144-19	6	.	.	100.00	.	.	.	.	100	100.00	100.00	100	100.00
ST8-SSI-h145-19	6	.	.	100.00	.	.	.	.	100	100.00	100.00	100	100.00
ST8-SSI-h146-19	6	.	.	100.00	.	.	.	.	100	100.00	100.00	100	100.00
ST8-SSI-h147-19	6	.	.	100.00	.	.	.	.	100	100.00	100.00	100	100.00
ST8-SSI-h148-19	6	.	.	100.00	.	.	.	.	100	100.00	100.00	100	100.00
ST8-SSI-h149-20	6	.	.	97.89	.	.	.	.	100	100.00	100.00	100	100.00
ST8-SSI-h150-20	6	.	.	100.00	.	.	.	.	100	100.00	100.00	100	100.00
ST8-SSI-h151-20	6	.	.	100.00	.	.	.	.	100	100.00	100.00	100	100.00
ST8-SSI-h152-20	6	.	.	100.00	.	.	.	.	100	100.00	100.00	100	100.00
ST8-SSI-h153-20	5	.	.	100.00	.	.	.	.	100	100.00	100.00	100	.
ST8-SSI-h154-21	6	.	.	100.00	.	.	.	.	100	100.00	100.00	100	100.00
ST8-SSI-h155-21	6	.	.	44.65;52.19	.	.	.	.	100	100.00	100.00	100	94.90
ST8-SSI-h156-21	6	.	.	100.00	.	.	.	.	100	100.00	100.00	100	100.00
ST8-SSI-h157-21	6	.	.	100.00	.	.	.	.	100	100.00	100.00	100	100.00
ST8-SSI-h158-21	5	.	.	100.00	.	.	.	.	100	100.00	100.00	100	.
ST8-SSI-h159-21	6	.	.	100.00	.	.	.	.	100	100.00	100.00	100	100.00
ST8-SSI-h160-21	6	.	.	100.00	.	.	.	.	100	100.00	100.00	100	100.00
ST8-SSI-h161-21	6	.	.	100.00	.	.	.	.	100	100.00	100.00	100	100.00
ST8-SSI-h162-21	6	.	.	100.00	.	.	.	.	100	100.00	100.00	100	100.00
ST8-SSI-h163-21	6	.	.	99.55	.	.	.	.	100	100.00	100.00	100	100.00
ST8-SSI-h164-21	6	.	.	100.00	.	.	.	.	100	100.00	100.00	100	100.00
ST8-SSI-h165-21	6	.	.	100.00	.	.	.	.	100	100.00	100.00	100	100.00
ST8-SSI-h166-18	6	.	.	100.00	.	.	.	.	100	100.00	100.00	100	100.00
ST8-SSI-h167-18	6	.	.	100.00	.	.	.	.	100	100.00	100.00	100	100.00
ST8-SSI-h168-18	6	.	.	100.00	.	.	.	.	100	100.00	100.00	100	100.00
ST8-SSI-h170-18	6	.	.	100.00	.	.	.	.	100	100.00	100.00	100	100.00
ST8-SSI-h171-21	6	.	.	96.76	.	.	.	.	100	100.00	100.00	100	100.00
ST8-SSI-h172-21	6	.	.	100.00	.	.	.	.	100	100.00	100.00	100	100.00
ST8-SSI-h173-21	6	.	.	100.00	.	.	.	.	100	100.00	100.00	100	100.00
ST8-SSI-h174-18	6	.	.	100.00	.	.	.	.	100	100.00	100.00	100	100.00
ST8-SSI-h175-18	6	.	.	100.00	.	.	.	.	100	100.00	100.00	100	100.00
ST8-SSI-h176-18	6	.	.	100.00	.	.	.	.	100	100.00	100.00	100	100.00
ST8-SSI-h177-18	6	.	.	100.00	.	.	.	.	100	100.00	100.00	100	100.00
ST8-SSI-h178-18	6	.	.	100.00	.	.	.	.	100	100.00	100.00	100	100.00
ST8-SSI-h179-18	6	.	.	100.00	.	.	.	.	100	100.00	100.00	100	100.00
ST8-SSI-h180-18	6	.	.	100.00	.	.	.	.	100	100.00	100.00	100	100.00
ST8-SSI-h182-18	6	.	.	100.00	.	.	.	.	100	100.00	100.00	100	100.00
ST8-SSI-h183-18	6	.	.	100.00	.	.	.	.	100	100.00	100.00	100	100.00
ST8-SSI-h184-18	6	.	.	100.00	.	.	.	.	100	100.00	100.00	100	100.00
ST8-SSI-h185-19	6	.	.	100.00	.	.	.	.	100	100.00	100.00	100	100.00
ST8-SSI-h186-19	6	.	.	100.00	.	.	.	.	100	100.00	100.00	100	100.00
ST8-SSI-h187-19	6	.	.	100.00	.	.	.	.	100	100.00	100.00	100	100.00
ST8-SSI-h188-19	8	.	100.00	100.00	.	.	100.00	.	100	100.00	100.00	100	100.00
ST8-SSI-h189-19	6	.	.	100.00	.	.	.	.	100	100.00	100.00	100	100.00
ST8-SSI-h190-19	6	.	.	100.00	.	.	.	.	100	100.00	100.00	100	100.00
ST8-SSI-h191-19	7	.	.	100.00	.	.	.	100.00	100	100.00	100.00	100	100.00
ST8-SSI-h192-19	5	.	.	100.00	.	.	.	.	100	100.00	100.00	100	.
ST8-SSI-h193-19	6	.	.	100.00	.	.	.	.	100	100.00	100.00	100	100.00
ST8-SSI-h194-19	6	.	.	100.00	.	.	.	.	100	100.00	100.00	100	100.00
ST8-SSI-h195-19	6	.	.	100.00	.	.	.	.	100	100.00	100.00	100	100.00
ST8-SSI-h196-19	6	.	.	100.00	.	.	.	.	100	100.00	100.00	100	100.00
ST8-SSI-h197-19	6	.	.	100.00	.	.	.	.	100	100.00	100.00	100	100.00
ST8-SSI-h198-19	6	.	.	100.00	.	.	.	.	100	100.00	100.00	100	100.00
ST8-SSI-h199-19	6	.	.	100.00	.	.	.	.	100	100.00	100.00	100	100.00
ST8-SSI-h200-19	6	.	.	100.00	.	.	.	.	100	100.00	100.00	100	100.00
ST8-SSI-h201-20	6	.	.	100.00	.	.	.	.	100	100.00	100.00	100	100.00
ST8-SSI-h203-20	6	.	.	100.00	.	.	.	.	100	100.00	100.00	100	100.00
ST8-SSI-h204-20	6	.	.	100.00	.	.	.	.	100	100.00	100.00	100	100.00
ST8-SSI-h205-20	6	.	.	100.00	.	.	.	.	100	100.00	100.00	100	100.00
ST8-SSI-h206-20	6	.	.	100.00	.	.	.	.	100	100.00	100.00	100	100.00
ST8-SSI-h207-21	6	.	.	100.00	.	.	.	.	100	100.00	100.00	100	100.00
ST8-SSI-h208-21	6	.	.	100.00	.	.	.	.	100	100.00	100.00	100	100.00
ST8-SSI-h209-21	6	.	.	100.00	.	.	.	.	100	100.00	100.00	100	100.00
ST8-SSI-h210-21	6	.	.	100.00	.	.	.	.	100	100.00	100.00	100	100.00
ST8-SSI-h211-21	6	.	.	100.00	.	.	.	.	100	100.00	100.00	100	100.00
ST8-SSI-h213-21	6	.	.	100.00	.	.	.	.	100	100.00	100.00	100	100.00
ST8-SSI-h214-21	6	.	.	100.00	.	.	.	.	100	100.00	100.00	100	100.00
ST8-SSI-h215-21	6	.	.	100.00	.	.	.	.	100	100.00	100.00	100	100.00
ST8-SSI-h216-21	6	.	.	100.00	.	.	.	.	100	100.00	100.00	100	100.00
ST8-SSI-h217-21	6	.	.	100.00	.	.	.	.	100	100.00	100.00	100	100.00
ST8-SSI-h218-21	6	.	.	100.00	.	.	.	.	100	100.00	100.00	100	100.00
ST8-SSI-h219-21	6	.	.	100.00	.	.	.	.	100	100.00	100.00	100	100.00
ST8-SSI-h222-18	6	.	.	100.00	.	.	.	.	100	100.00	100.00	100	100.00
ST8-SSI-h225-18	6	.	.	100.00	.	.	.	.	100	100.00	100.00	100	100.00
ST8-SSI-h226-18	6	.	.	100.00	.	.	.	.	100	100.00	100.00	100	100.00
ST8-SSI-h227-18	6	.	.	100.00	.	.	.	.	100	100.00	100.00	100	100.00
ST8-SSI-h231-19	6	.	.	100.00	.	.	.	.	100	100.00	100.00	100	100.00
ST8-SSI-h232-19	6	.	.	99.17	.	.	.	.	100	100.00	100.00	100	100.00
ST8-SSI-h234-21	6	.	.	100.00	.	.	.	.	100	100.00	100.00	100	100.00
ST8-SSI-h235-21	6	.	.	100.00	.	.	.	.	100	100.00	100.00	100	100.00
ST8-SSI-h236-21	6	.	.	100.00	.	.	.	.	100	100.00	100.00	100	100.00
ST8-SSI-h237-18	6	.	.	100.00	.	.	.	.	100	100.00	100.00	100	100.00
ST8-SSI-h238-18	6	.	.	100.00	.	.	.	.	100	100.00	100.00	100	100.00
ST8-SSI-h239-19	6	.	.	100.00	.	.	.	.	100	100.00	100.00	100	100.00
ST8-SSI-h240-20	6	.	.	100.00	.	.	.	.	100	100.00	100.00	100	100.00
ST8-SSI-h241-20	6	.	.	100.00	.	.	.	.	100	100.00	100.00	100	100.00
ST8-SSI-h242-20	6	.	.	100.00	.	.	.	.	100	100.00	100.00	100	100.00
ST8-SSI-h243-21	6	.	.	100.00	.	.	.	.	100	100.00	100.00	100	100.00
ST8-SSI-h244-21	6	.	.	100.00	.	.	.	.	100	100.00	100.00	100	100.00
ST8-SSI-h245-18	6	.	.	100.00	.	.	.	.	100	100.00	100.00	100	100.00;100.00
ST8-SSI-h246-18	6	.	.	100.00	.	.	.	.	100	100.00	100.00	100	100.00
ST8-SSI-h247-18	6	.	.	100.00	.	.	.	.	100	100.00	100.00	100	100.00
ST8-SSI-h248-19	5	.	.	100.00	.	.	.	.	100	100.00	100.00	100	.
ST8-SSI-h249-20	6	.	.	100.00	.	.	.	.	100	100.00	100.00	100	100.00
ST8-SSI-h250-21	6	.	.	100.00	.	.	.	.	100	100.00	100.00	100	100.00
ST8-SSI-h251-21	6	.	.	100.00	.	.	.	.	100	100.00	100.00	100	100.00
ST8-SSI-h252-16	6	.	.	100.00	.	.	.	.	100	100.00	94.93	100	100.00
ST8-SSI-h253-16	6	.	.	100.00	.	.	.	.	100	100.00	100.00	100	100.00
ST8-SSI-h254-16	6	.	.	100.00	.	.	.	.	100	100.00	100.00	100	100.00
ST8-SSI-h255-16	6	.	.	100.00	.	.	.	.	100	100.00	100.00	100	100.00
ST8-SSI-h256-16	6	.	.	100.00	.	.	.	.	100	100.00	100.00	100	100.00
ST8-SSI-h257-16	6	.	.	100.00	.	.	.	.	100	100.00	100.00	100	100.00
ST8-SSI-h258-16	6	.	.	100.00	.	.	.	.	100	100.00	100.00	100	100.00
ST8-SSI-h259-15	6	.	.	100.00	.	.	.	.	100	100.00	100.00	100	100.00
ST8-SSI-h260-16	6	.	.	100.00	.	.	.	.	100	100.00	100.00	100	100.00
ST8-SSI-v001-21	6	.	.	100.00	.	.	.	.	100	100.00	100.00	100	100.00
ST8-SSI-v002-12	6	.	.	100.00	.	.	.	.	100	100.00	100.00	100	100.00
ST8-SSI-v003-10	6	.	.	100.00	.	.	.	.	100	100.00	100.00	100	100.00
ST8-SSI-v2	6	.	.	100.00	.	.	.	.	100	100.00	100.00	100	100.00
ST8-SSI-v3	6	.	.	100.00	.	.	.	.	100	100.00	100.00	100	100.00

[truncated: 1 more sheets: S10]
